# Supplementary material for: Concerted regulation of retinal pigment epithelium basement membrane and barrier function by angiocrine factors
Source: Nat Commun. 2017 May 19;8:15374. doi: 10.1038/ncomms15374 (PMC5454459; doi:10.1038/ncomms15374)
Supplement: Supplementary Data — RNAseq analyses of P5 and P30 mouse choroid ECs. (a) Unfiltered gene expression levels (FPKM) of native P5 and P30 choroid ECs (3 replicates per condition). Values for each replicate and the average and standard deviation (SD) between replicates are shown. (b) Genes differentially expressed (Benjamini-Hochberg corrected P< 0.01) in P5 and P30 choroid ECs (log2 fold change) (see Materials and Methods for filtering information). Highlighted in green, P5>P30; highlighted in blue, P30>P5. (c, d) Gene ontology (GO) analyses using DAVID software of genes enriched in P5 (c) and P30 (d) choroid ECs. Only the categories with Benjamini corrected P<0.01 are shown. (e, f) Genes significantly enriched in P30 choroid ECs that fall into the GO biological process category 'biological adhesion' (e) and the cellular component category 'extracellular matrix' (f). [file ncomms15374-s2.xlsx]

## Sheet: (a) RNAseq (FPKM)
		Native choroid ECs (P5)						Native choroid ECs (P30)
GENEID	Description	#1	#2	#3	Average	SD		#1	#2	#3	Average	SD
0610005C13Rik		0	0	0	0	0		0	1.85	0	0.616667	1.0681
0610007C21Rik	apoptosis-related protein 3 isoform 1	204.76	274.99	190.51	223.42	45.2257		250.26	242.8	209.4	234.153	21.7591
0610007L01Rik	hypothetical protein LOC71667	90.66	88.78	86.14	88.5267	2.27062		99.83	111.92	80.25	97.3333	15.9819
0610007P08Rik	RAD26L hypothetical protein isoform 2	50.66	50.48	51.67	50.9367	0.641431		33.23	43.42	35.98	37.5433	5.27181
0610007P14Rik	probable ergosterol biosynthetic protein 28	105.71	110.18	135.32	117.07	15.9622		68.21	69.09	75.08	70.7933	3.73835
0610007P22Rik	hypothetical protein LOC68327 isoform 2	28.73	29.63	22.46	26.94	3.9058		34.5	41.64	29.98	35.3733	5.87885
0610008F07Rik		0	0	0	0	0		0	0	0	0	0
0610009B14Rik		0	0	0	0	0		0	0	0	0	0
0610009B22Rik	hypothetical protein LOC66050	79.51	76.98	81.87	79.4533	2.44549		55.56	51.91	66.79	58.0867	7.7551
0610009D07Rik	pre-mRNA branch site protein p14	188.52	195.77	180.79	188.36	7.49128		157.48	105.97	166.59	143.347	32.6881
0610009L18Rik		2.83	3.38	8.78	4.99667	3.28798		9.48	16.57	9.88	11.9767	3.98297
0610009O20Rik	uncharacterized protein KIAA0141	115.68	110.85	115.03	113.853	2.62119		164.47	142.57	135.61	147.55	15.0607
0610010B08Rik	KRAB box and zinc finger, C2H2 type domain	0.03	0.04	0.01	0.0266667	0.0152753		0	0	0	0	0
0610010F05Rik	hypothetical protein LOC71675	55.24	46.89	53.74	51.9567	4.4515		27.76	39.16	36.32	34.4133	5.93435
0610010K14Rik	chromatin complexes subunit BAP18 isoform 2	274.1	295.8	263.62	277.84	16.4128		201.23	206.13	252.65	220.003	28.3788
0610010O12Rik	hypothetical protein LOC66060	5.06	1.92	0	2.32667	2.55439		13.69	55.77	24.89	31.45	21.7935
0610011F06Rik	hypothetical protein LOC68347	26.38	25.35	23.47	25.0667	1.47555		34.8	43.3	35.9	38	4.62277
0610011L14Rik	hypothetical protein LOC68295	41.13	43.86	37.19	40.7267	3.35324		27.11	38.52	39.42	35.0167	6.86214
0610012G03Rik		60.73	60.99	45.97	55.8967	8.59773		66.82	60.71	77.85	68.46	8.68689
0610012H03Rik	hypothetical protein LOC74088 isoform 2	1.22	0	0	0.406667	0.704367		0	0	0	0	0
0610030E20Rik	hypothetical protein LOC68364	21.24	23.66	21.85	22.25	1.25861		29.02	24.83	23.17	25.6733	3.0148
0610031J06Rik	lysosomal protein NCU-G1 precursor	284.79	286.65	248.24	273.227	21.6591		321.79	280.1	367.27	323.053	43.5987
0610037L13Rik	hypothetical protein LOC74098	110.29	116.47	128.05	118.27	9.01579		134.47	122.64	96.35	117.82	19.5117
0610037P05Rik	lisH domain-containing protein FOPNL	145.09	159.3	125	143.13	17.2338		86	102.73	105.75	98.16	10.6386
0610038B21Rik		0.55	0.47	0.4	0.473333	0.0750555		0	0.48	0.31	0.263333	0.243379
0610039K10Rik		4.49	2.57	2.9	3.32	1.0266		0	2.83	7.88	3.57	3.99178
0610040B10Rik		9.78	8.32	5.39	7.83	2.23564		14.14	4.92	0	6.35333	7.17814
0610040J01Rik	hypothetical protein LOC76261	4.54	3.09	2.54	3.39	1.0332		3.68	1.37	1.58	2.21	1.27738
0910001L09Rik	hypothetical protein LOC66096	71.23	68.19	66.35	68.59	2.46447		101.16	78.54	61.54	80.4133	19.8763
100043387	predicted gene, 100043387	0.1	0.3	0.09	0.163333	0.118462		0.13	0.03	0.1	0.0866667	0.051316
1100001G20Rik	WDNM1-like protein	0	0	0	0	0		0	0	0	0	0
1110001A16Rik	hypothetical protein LOC68554	25.59	28.33	30.49	28.1367	2.45571		72.86	17.64	49.03	46.51	27.6961
1110001J03Rik	formation of mitochondrial complexes 1 homolog	63.99	72.46	57.78	64.7433	7.36894		72.96	99.73	114.96	95.8833	21.2626
1110002B05Rik	small subunit of serine palmitoyltransferase A	383.29	398.07	379.39	386.917	9.85394		261.24	320.95	332.74	304.977	38.3331
1110002L01Rik		3.25	2.4	3.76	3.13667	0.687047		2.71	6.08	2.24	3.67667	2.09457
1110002N22Rik	transcription elongation factor, mitochondrial	17.07	19.79	21.27	19.3767	2.13029		2.33	13.28	9.19	8.26667	5.53309
1110003E01Rik	hypothetical protein LOC68552	210.69	192.09	168.17	190.317	21.3154		193.23	242.77	266.87	234.29	37.5452
1110004E09Rik	hypothetical protein LOC68001	61.13	69.43	57.52	62.6933	6.10697		106.22	64.73	52.21	74.3867	28.2703
1110004F10Rik	small acidic protein	212.61	260.83	202.47	225.303	31.1819		160.42	168.98	166.53	165.31	4.40848
1110005A03Rik	methyltransferase-like protein 23	36.15	35.21	36.47	35.9433	0.65493		51.33	48.58	30.06	43.3233	11.5684
1110006O24Rik		9.5	7.89	10.51	9.3	1.3214		0	7.55	5.28	4.27667	3.87371
1110007C09Rik	bcl10-interacting CARD protein	105.81	105.72	75.11	95.5467	17.6987		124.6	139.99	176.06	146.883	26.4135
1110008F13Rik	RAB5-interacting protein	257.22	260.46	239.54	252.407	11.26		248.6	248.49	229.56	242.217	10.9611
1110008J03Rik	RBPJ-interacting and tubulin-associated protein	13.64	15.84	9.83	13.1033	3.04073		12.03	17.45	21.43	16.97	4.71835
1110008L16Rik	mitochondrial ribonuclease P protein 3	17.41	18.64	16.47	17.5067	1.08822		12.02	15.77	12.81	13.5333	1.97687
1110008P14Rik	hypothetical protein LOC73737	49.3	42.55	47.15	46.3333	3.44831		36.89	60.42	54.8	50.7033	12.2883
1110012D08Rik	hypothetical protein LOC73827	127.53	129.87	88.64	115.347	23.1582		122.12	99.26	70.38	97.2533	25.9283
1110012J17Rik	hypothetical protein LOC68617 isoform 1	13.16	10.69	13.28	12.3767	1.46193		8.01	25.38	11.36	14.9167	9.21502
1110012L19Rik	hypothetical protein LOC68618	36.16	36.78	31.31	34.75	2.99521		43.14	36.49	25.49	35.04	8.91389
1110014N23Rik	protein fat-free homolog	71.82	64.31	60.35	65.4933	5.82584		99.86	74.29	85.25	86.4667	12.8283
1110017D15Rik	testes development-related NYD-SP22 isoform 2	0	0	0	0	0		0	4.89	4.52	3.13667	2.72273
1110017F19Rik	hypothetical protein LOC68528	0	0	0	0	0		0	0	0	0	0
1110018G07Rik	hypothetical protein LOC68497	43.63	45.78	49.35	46.2533	2.88923		40.85	41.93	41.04	41.2733	0.57657
1110018J18Rik	hypothetical protein LOC66129	87.24	85.08	93.63	88.65	4.44598		143.76	151.63	128.72	141.37	11.6405
1110020A21Rik		2.58	2.82	2.77	2.72333	0.126623		2.7	4.13	0	2.27667	2.09729
1110020G09Rik	hypothetical protein LOC68646 isoform 1	39.2	38.99	44.68	40.9567	3.22621		17.23	28.12	28.15	24.5	6.29602
1110021J02Rik	transmembrane and coiled-coil domain-containing	37.53	38.54	42.23	39.4333	2.47407		32.95	42.32	44.71	39.9933	6.21566
1110021L09Rik	MFS-type transporter C6orf192 homolog	34.12	30.95	30.59	31.8867	1.94248		20.49	26.26	23.34	23.3633	2.88507
1110028C15Rik	hypothetical protein LOC68691 isoform 1	33	26.47	31.38	30.2833	3.40033		27.51	40.04	36.81	34.7867	6.50543
1110031I02Rik	PKHD domain-containing transmembrane protein	28.57	30.06	31.5	30.0433	1.46507		33.43	34.09	37.92	35.1467	2.42434
1110032A03Rik	hypothetical protein LOC68721	22.09	21.78	21.84	21.9033	0.164418		26.78	38.27	20.44	28.4967	9.03811
1110032A04Rik	small subunit of serine palmitoyltransferase B	0	0	0	0	0		0	0	0	0	0
1110032F04Rik	hypothetical protein LOC68725 precursor	3.27	3.38	11.64	6.09667	4.80098		5.82	0	0	1.94	3.36018
1110034A24Rik	protein kintoun	16.04	15.36	18.94	16.78	1.90126		5.59	14.32	9.66	9.85667	4.36832
1110034B05Rik	tRNA wybutosine-synthesizing protein 5 isoform	30.13	37.43	42.17	36.5767	6.06519		38.41	33.88	52.2	41.4967	9.54208
1110034G24Rik	hypothetical protein LOC73747	22.45	14.26	19.73	18.8133	4.17124		39.6	28.64	31.09	33.11	5.75245
1110037F02Rik	protein virilizer homolog	85.73	87.35	91.23	88.1033	2.82633		58.91	70.18	53.18	60.7567	8.64914
1110038B12Rik		119.19	122.64	117.62	119.817	2.568		37.36	64.62	41.44	47.8067	14.703
1110038D17Rik	hypothetical protein LOC68778	29.96	33.07	25.35	29.46	3.88421		18.08	20.03	15.78	17.9633	2.1274
1110038F14Rik	hypothetical protein LOC117171	135.71	139.64	139.22	138.19	2.15799		128.23	94.17	102.81	108.403	17.7055
1110049F12Rik	PITH domain-containing protein 1	51.97	55.12	59.21	55.4333	3.63016		48.65	64.93	75.25	62.9433	13.4108
1110051M20Rik	hypothetical protein LOC228356	30.83	30.86	35.38	32.3567	2.61833		12.43	24.37	32.82	23.2067	10.2447
1110054M08Rik		10.73	13.02	11.16	11.6367	1.21714		7.11	11	15.03	11.0467	3.96021
1110054O05Rik	SOSS complex subunit C	37.86	48.51	53.86	46.7433	8.14499		19.83	17.59	18.31	18.5767	1.14356
1110057K04Rik	hypothetical protein LOC68832 isoform 3	59.28	61.66	68.25	63.0633	4.64674		52.94	64.24	52.89	56.69	6.53854
1110058L19Rik	hypothetical protein LOC68002 precursor	83.23	85.26	68.16	78.8833	9.34198		61.6	78.01	62.38	67.33	9.25737
1110059E24Rik	hypothetical protein LOC66206	132.24	150.72	150.18	144.38	10.517		73.55	121.53	95.76	96.9467	24.012
1110059G10Rik	hypothetical protein LOC66202	28.72	34.48	30.87	31.3567	2.91068		16.74	24.74	16.84	19.44	4.59021
1110059M19Rik	hypothetical protein LOC68800	0	0	0	0	0		0	0	0	0	0
1110065P20Rik	hypothetical protein LOC68920	50.69	45.39	28.75	41.61	11.448		14.83	33.05	32.91	26.93	10.4791
1110067D22Rik	galectin-related protein A	76.56	77.61	67.1	73.7567	5.7887		81.79	127.72	97.18	102.23	23.3777
1190002F15Rik		33.38	51.72	49.22	44.7733	9.94578		0	5.6	0	1.86667	3.23316
1190002H23Rik	response gene to complement 32 protein	612.54	576.47	552.16	580.39	30.3803		2164.63	1625.29	2087.31	1959.08	291.641
1190002N15Rik	Golgi protein GoPro49	33.42	32.33	37.27	34.34	2.59532		28.47	50.42	37.77	38.8867	11.0175
1190003J15Rik	5-hydroxyisourate hydrolase	0	0	0	0	0		0	0	0	0	0
1190003K10Rik	hypothetical protein LOC68880	0	0	0	0	0		0	0	0	0	0
1190005F20Rik	TRMT1-like protein	48.69	39.61	44.9	44.4	4.5606		39.45	25.85	53.75	39.6833	13.9515
1190005I06Rik	RIKEN cDNA 1190005I06	1.65	1.92	0	1.19	1.03937		8.19	4.41	0	4.2	4.09904
1190007F08Rik	hypothetical protein LOC68859	11.56	4.9	8.18	8.21333	3.33013		11.7	24.29	8.39	14.7933	8.38922
1190007I07Rik	hypothetical protein LOC544717 precursor	16.12	13.43	13.14	14.23	1.6432		7.77	11.3	18.06	12.3767	5.22881
1200009I06Rik	exocyst complex component 3-like protein 4	17.99	18.55	20.23	18.9233	1.16573		26.95	24.09	28.43	26.49	2.20626
1200011I18Rik	hypothetical protein LOC67467	67.52	71.23	69.72	69.49	1.86566		62.39	64.02	54.67	60.36	4.99463
1200011M11Rik	protein SMG8	28.99	30.29	33.94	31.0733	2.56629		17.41	25.48	26.98	23.29	5.14716
1200014J11Rik	ELG protein	53.54	53.7	55.84	54.36	1.28421		21.18	29.11	33.24	27.8433	6.12897
1200016B10Rik	transcriptional protein SWT1	33.81	32.31	35.02	33.7133	1.35758		25.76	41.99	40.43	36.06	8.9541
1300001I01Rik	hypothetical protein LOC74148	47.4	52.11	53.88	51.13	3.34931		44.57	47.04	41.72	44.4433	2.66226
1300002E11Rik		52.59	42.97	47.91	47.8233	4.81059		59.86	71.77	57.62	63.0833	7.60579
1300002K09Rik	hypothetical protein LOC74152	0	0	0	0	0		0	0	0	0	0
1300010F03Rik	hypothetical protein LOC219189 isoform 1	31.44	30.33	26.09	29.2867	2.82348		33.69	44.9	46.9	41.83	7.12002
1300014I06Rik	PX domain-containing protein C6orf145 homolog	69.55	67.69	74.86	70.7	3.72077		70.57	72.97	61.16	68.2333	6.24212
1300017J02Rik	inhibitor of carbonic anhydrase	0	0	0	0	0		0	0	0	0	0
1300018I17Rik	hypothetical protein LOC72325	49.26	47.84	52.46	49.8533	2.36646		38.73	49.48	37.75	41.9867	6.50789
1300018J18Rik	selenoprotein O	28.03	24.96	22.97	25.32	2.54914		50.44	42.61	56.13	49.7267	6.78817
1500001M20Rik	MMP37-like protein, mitochondrial precursor	27.97	27.74	31.52	29.0767	2.11911		46.35	24.46	24.93	31.9133	12.5047
1500002O20Rik	protein SMG9	47.2	36.38	36.46	40.0133	6.22396		38.22	38.8	38.86	38.6267	0.353459
1500003O03Rik	calcium-binding protein p22	169.26	179.71	151.55	166.84	14.2351		131.39	186.33	150.43	156.05	27.8978
1500004A13Rik		8.69	12.25	7.91	9.61667	2.31364		9.22	9.72	6.16	8.36667	1.92731
1500009C09Rik		0	0	0	0	0		0	0	0	0	0
1500009L16Rik	hypothetical protein LOC69784	14.81	8.41	9.01	10.7433	3.53459		5.32	23.9	12.39	13.87	9.378
1500010J02Rik		53.84	55.74	54.1	54.56	1.03015		29.52	32.88	27.13	29.8433	2.8886
1500011B03Rik		53.61	41.93	41.11	45.55	6.9922		36.09	52.11	50.05	46.0833	8.71556
1500011H22Rik	hypothetical protein LOC68948	63.49	71.29	63.22	66	4.58326		34.95	61.28	62.43	52.8867	15.5442
1500011K16Rik		69.85	71.91	52.7	64.82	10.5466		36.24	66.07	65.88	56.0633	17.1678
1500012F01Rik	hypothetical protein LOC68949	240.25	246.93	270.8	252.66	16.0608		273.66	283.12	233.66	263.48	26.2545
1500015A07Rik		15.5	12.6	19.66	15.92	3.54869		4.84	18.11	14.22	12.39	6.82165
1500015O10Rik	augurin precursor	2.82	1.41	2.55	2.26	0.748398		5.82	7.79	5.42	6.34333	1.26871
1500016L03Rik		0	0	0	0	0		0	0	0	0	0
1500017E21Rik		0.03	0.54	2.04	0.87	1.04484		0.06	0.51	0.6	0.39	0.28931
1500031L02Rik	hypothetical protein LOC66994	25.47	20.94	29.06	25.1567	4.06906		21.88	15.8	23.03	20.2367	3.88505
1500032L24Rik	hypothetical protein LOC69029 precursor	372.35	413.27	354.82	380.147	29.9949		320.32	346.15	276.37	314.28	35.2799
1520402A15Rik	NF-kappa-B activator C1orf190 homolog	1.41	0	0	0.47	0.814064		5.73	3.8	4.64	4.72333	0.967695
1600002H07Rik	hypothetical protein LOC72016	12.07	16.88	14.82	14.59	2.41323		8.77	11.14	8.49	9.46667	1.4559
1600002K03Rik	hypothetical protein LOC69770	18.34	15.28	16.12	16.58	1.58101		4.61	28.16	26.54	19.77	13.1539
1600010M07Rik		0	0	0	0	0		0	0	0	0	0
1600012F09Rik	hypothetical protein LOC67008	18.28	20.2	22.2	20.2267	1.96014		12.25	17.47	25.1	18.2733	6.46256
1600012H06Rik	hypothetical protein LOC67912 precursor	102.65	105.65	101.37	103.223	2.19685		91.01	68.17	75.63	78.27	11.6466
1600014C10Rik	hypothetical protein LOC72244	20.4	17.47	19.38	19.0833	1.48736		12.86	19.66	24.58	19.0333	5.88508
1600014C23Rik	hypothetical protein LOC72240	0	0	0	0	0		18.79	0	0	6.26333	10.8484
1600014K23Rik	hypothetical protein LOC71996	0	0	0	0	0		0	0	0	0	0
1600015I10Rik	diamine oxidase-like protein 1	0	0	0	0	0		0	0.65	0	0.216667	0.375278
1600016N20Rik	hypothetical protein LOC72000	0	0	0	0	0		0	0	0	0	0
1600020E01Rik		67.39	52.92	67.15	62.4867	8.28585		137.97	53.2	66.07	85.7467	45.6822
1600021P15Rik	protein MB21D2	34.36	32.03	22.18	29.5233	6.46534		26.55	29.67	25.55	27.2567	2.14898
1600025M17Rik		0	0	0	0	0		0	0	0	0	0
1600027N09Rik	MRG-binding protein	40.03	51.2	46.08	45.77	5.59145		28.29	32.64	29.02	29.9833	2.32951
1600029D21Rik	placenta-expressed transcript 1 protein	0	0	0	0	0		0	0	0	0	0
1600029I14Rik		0	0	0	0	0		0	0	0	0	0
1600029O15Rik		0.9	1.2	0	0.7	0.6245		0	1.14	2.07	1.07	1.03677
1700001C02Rik	hypothetical protein LOC75434	0	0	0	0	0		0	0	0	0	0
1700001C19Rik	hypothetical protein LOC75462 isoform 2	5.32	5.07	3.29	4.56	1.10693		0.71	6.22	10.08	5.67	4.70915
1700001F09Rik	hypothetical protein LOC71826	0	0	0	0	0		0	0	0	0	0
1700001G11Rik		0	0	0	0	0		0	0	0	0	0
1700001G17Rik		1.48	0	0	0.493333	0.854478		0	0	0	0	0
1700001J03Rik	hypothetical protein LOC69282	0	0	0	0	0		0	0	0	0	0
1700001J11Rik		2.08	1.61	2.48	2.05667	0.435469		1.36	2.21	1.55	1.70667	0.446132
1700001K19Rik	hypothetical protein LOC66323	2.09	1.11	1.23	1.47667	0.53454		0	4.84	0	1.61333	2.79438
1700001K23Rik		0	0	0	0	0		4.65	0	0	1.55	2.68468
1700001L05Rik		2.93	2.82	2.15	2.63333	0.422177		0	2.94	0.89	1.27667	1.50766
1700001L19Rik	hypothetical protein LOC69315	0	0	0	0	0		0	0	0	0	0
1700001O22Rik	hypothetical protein LOC73598	1.76	1.12	5.65	2.84333	2.45162		4.59	0	1.02	1.87	2.41017
1700001P01Rik	hypothetical protein LOC72215	8.27	8.99	9.97	9.07667	0.853307		0	9.39	9.34	6.24333	5.40694
1700003E16Rik	hypothetical protein LOC71837	0	0	0	0	0		0	1.87	0	0.623333	1.07965
1700003F12Rik	hypothetical protein LOC75480	0	0	0	0	0		0	0	0	0	0
1700003G18Rik		0	0	0	0	0		0	0	0	0	0
1700003H04Rik		0	0	0	0	0		0	0	0	0	0
1700003M02Rik	hypothetical protein LOC69329	0	0	0	0	0		0	0	0	0	0
1700006A11Rik	hypothetical protein LOC71824	0	0	0	0	0		0	0	0	0	0
1700006E09Rik	hypothetical protein LOC75437	0	0	0	0	0		0	0	0	0	0
1700007B14Rik	hypothetical protein LOC71831	0	0.67	0	0.223333	0.386825		0	0	0	0	0
1700007E06Rik	hypothetical protein LOC75459	0	0	0	0	0		0	0	0	0	0
1700007G11Rik	hypothetical protein LOC75784	0	0	0	0	0		0	0	0	0	0
1700007I08Rik	putative uncharacterized actin family protein	0	0.86	0	0.286667	0.496521		0	0	0	0	0
1700007K09Rik	hypothetical protein LOC69318 precursor	0	0	0	0	0		0	0	0	0	0
1700007K13Rik	hypothetical protein LOC69327	0	0	0	0	0		2.3	0	0	0.766667	1.32791
1700008A04Rik	hypothetical protein LOC69351	0	0	0	0	0		0	0	0	0	0
1700008F21Rik	hypothetical protein LOC75453 isoform 2	0	0	0	0	0		0	0	0	0	0
1700008I05Rik	t-complex 11 protein	0	0	0	0	0		0	0	0	0	0
1700008J07Rik		9.79	9.54	7.05	8.79333	1.51494		3.63	10.49	18.06	10.7267	7.21791
1700008K24Rik		0	0	0	0	0		0	0	0	0	0
1700008O03Rik	hypothetical protein LOC69349	0	0	0	0	0		0	0	0	0	0
1700008P02Rik	hypothetical protein LOC69347	0	0	0	0	0		0	0	0	0	0
1700008P20Rik	hypothetical protein LOC69301	0	0	0	0	0		0	0	0	0	0
1700009J07Rik		0	0	0	0	0		0	0	0	0	0
1700009N14Rik	hypothetical protein LOC75471	0	0	0	0	0		0	0	0	0	0
1700009P17Rik	hypothetical protein LOC75472	1.39	0	0	0.463333	0.802517		0	0	0	0	0
1700010B08Rik	hypothetical protein LOC75485	0	0	0	0	0		0	0	0	0	0
1700010D01Rik	hypothetical protein LOC76386	0	0	0	0	0		0	0	0	0	0
1700010I14Rik	hypothetical protein LOC66931	1.26	2.95	0	1.40333	1.48021		0	2	0	0.666667	1.1547
1700010M22Rik	hypothetical protein LOC66328	0	0	0	0	0		0	0	0	0	0
1700011A15Rik	hypothetical protein LOC66322	0	0	0	0	0		0	0	0	0	0
1700011E24Rik	hypothetical protein LOC75467	0	0	0	0	0		0	2.32	2.08	1.46667	1.27583
1700011F03Rik	protein TSC21	0	0	0	0	0		0	0	0	0	0
1700011F14Rik	hypothetical protein LOC75645	0	0	0	0	0		0	0	0	0	0
1700011H14Rik	hypothetical protein LOC67082	0	0	0	0	0		0	0	0	0	0
1700011I03Rik	hypothetical protein LOC75444	0	0	0	0	0		0	0	0	0	0
1700011L22Rik	hypothetical protein LOC67687	0	0	0	0	0		0	0	0	0	0
1700012A03Rik	hypothetical protein LOC76382	0	0	0	0	0		0	0	0	0	0
1700012A16Rik	SHC SH2 domain-binding protein 1-like protein	0	0.74	0.88	0.54	0.472864		0	0	0	0	0
1700012B07Rik	hypothetical protein LOC69324 isoform 1	0	0	0	0	0		0	0	0	0	0
1700012B09Rik	hypothetical protein LOC69325	0	0	0	0	0		0	0	0	0	0
1700012B15Rik		18.88	17.17	17.12	17.7233	1.00201		37.11	34.54	24.12	31.9233	6.87897
1700012D14Rik		0	2.54	5.39	2.64333	2.69649		0	3.5	6.37	3.29	3.19019
1700012L04Rik	histone variant H2al1	0	0	0	0	0		0	0	0	0	0
1700012P22Rik	hypothetical protein LOC69364	0	0	0	0	0		0	0	0	0	0
1700013D24Rik	hypothetical protein LOC76921	0	0	0	0	0		0	0	0	0	0
1700013F07Rik	hypothetical protein LOC75504	0	0	0	0	0		0	0	0	0	0
1700013G24Rik	hypothetical protein LOC69380	0	0	0	0	0		0	0	0	0	0
1700013H16Rik	synaptonemal complex protein 3-like	0	0	0	0	0		0	0	0	0	0
1700013N18Rik		0	0	0	0	0		0	0	0	0	0
1700014N06Rik	histone variant H2bl2	0	0	0	0	0		0	0	0	0	0
1700015E13Rik	hypothetical protein LOC76925	2.03	0	0	0.676667	1.17202		0	0	0	0	0
1700015F17Rik	hypothetical protein LOC381716	0	0	0	0	0		0	0	0	0	0
1700015G11Rik	hypothetical protein LOC75529	0	0	0	0	0		0	0	0	0	0
1700016C15Rik	hypothetical protein LOC69428	0	0	0	0	0		0	0	0	0	0
1700016D06Rik	hypothetical protein LOC76413	0	0	0	0	0		0	0	0	0	0
1700016H13Rik	hypothetical protein LOC74218	0	0	0	0	0		0	0	0	0	0
1700016K19Rik	hypothetical protein LOC74230	0	0	0	0	0		0	0	0	0	0
1700016M24Rik	hypothetical protein LOC69439	0	0	0	0	0		0	0	0	0	0
1700016P04Rik		0	0	0	0	0		0	0	0	0	0
1700017B05Rik	hypothetical protein LOC74211	18.6	20.35	21.47	20.14	1.44648		20.84	18.31	20.97	20.04	1.49963
1700017D01Rik	hypothetical protein LOC69369	0	0	0	0	0		0	0	0	0	0
1700017N19Rik	hypothetical protein LOC66605	0	0	0	0	0		0	0	0	0	0
1700018A04Rik		2.21	0	0	0.736667	1.27594		5.82	3.54	5.96	5.10667	1.35858
1700018A14Rik	hypothetical protein LOC69391	0	0	0	0	0		0	0	0	0	0
1700018B08Rik	hypothetical protein LOC76405	0	0	0	0	0		0	0	0	0	0
1700018B24Rik		0	0	0	0	0		0	0	0	0	0
1700018C11Rik	hypothetical protein LOC75524	0	0	0	0	0		0	0	0	0	0
1700018F24Rik	hypothetical protein LOC69396	0	0	0	0	0		0	0	0	0	0
1700018L02Rik		4.04	5.74	1.35	3.71	2.21353		0.55	18.49	10.47	9.83667	8.98675
1700018L24Rik	hypothetical protein LOC75528	0	0	0	0	0		0	0	0	0	0
1700019A02Rik	hypothetical protein LOC69397	0	0	0	0	0		0	0	0	0	0
1700019B03Rik	hypothetical protein LOC76406	0	0	0	0	0		0	0	0	0	0
1700019D03Rik	hypothetical protein LOC67080	0	0	0	0	0		9.77	0	0	3.25667	5.64071
1700019E19Rik	intraflagellar transport protein 43 homolog	79.34	67.29	54.51	67.0467	12.4168		71.4	144.7	141.18	119.093	41.3411
1700019G17Rik	hypothetical protein LOC75541 isoform 2	3.36	5.39	2.39	3.71333	1.53089		3.22	2.94	3.58	3.24667	0.320832
1700019L03Rik	hypothetical protein LOC227736	0.78	0	0.83	0.536667	0.465439		0	0	1.37	0.456667	0.79097
1700019M22Rik	hypothetical protein LOC69423	0	0	0	0	0		0	0	0	0	0
1700019N12Rik	hypothetical protein LOC67077	0	0	0	0	0		0	0	0	0	0
1700019N19Rik	hypothetical protein LOC67507	0	0	0	0	0		0	0	0	0	0
1700019O17Rik	hypothetical protein LOC71863	0	0	0	0	0		0	0	0	0	0
1700020A23Rik	hypothetical protein LOC75656	0	2.16	0	0.72	1.24708		4.32	0	0	1.44	2.49415
1700020C07Rik	Tsg23	3.14	0	0	1.04667	1.81288		0	2.01	0	0.67	1.16047
1700020D05Rik	mage-g2 protein	11.94	9.95	9.15	10.3467	1.43667		9.42	8.6	19.85	12.6233	6.27189
1700020I14Rik		274.16	231.13	263.78	256.357	22.4549		124.61	194.95	146.61	155.39	35.9826
1700020L24Rik	hypothetical protein LOC66330	67.98	61.79	57.31	62.36	5.35779		17.27	33.09	39.57	29.9767	11.4714
1700020N01Rik		0	0	0	0	0		0	0	0	0	0
1700020N18Rik		0	0	0	0	0		0	0	0	0	0
1700020O03Rik	hypothetical protein LOC70373	43.97	44.59	35.67	41.41	4.98064		36.55	49.5	41.88	42.6433	6.50866
1700021C14Rik	SSTK-interacting protein	6.05	6.98	9.59	7.54	1.83524		16.26	3.81	6.14	8.73667	6.61873
1700021F05Rik	hypothetical protein LOC67851	32.99	43.27	36.84	37.7	5.19368		39.7	46.11	26.63	37.48	9.92794
1700021F07Rik	hypothetical protein LOC72221	0	0	0	0	0		0	0	0	0	0
1700021K19Rik	run domain Beclin-1 interacting and cystein-rich	55.65	51.73	55.11	54.1633	2.12455		64.38	49.88	47.32	53.86	9.20007
1700022A21Rik		0	0	0	0	0		0	0	0.75	0.25	0.433013
1700022I11Rik	hypothetical protein LOC67317	0	0	0	0	0		0	0	0	0	0
1700022P22Rik	hypothetical protein LOC75558	0	0	0	0	0		0	0	0	0	0
1700023A16Rik	hypothetical protein LOC69371	0	0	0	0	0		0	0	0	0	0
1700023E05Rik	hypothetical protein LOC71868	0	0	0	0	0		0	0	0	0	0
1700023F02Rik		0	0	0	0	0		0	0	0	0	0
1700023I07Rik		0	0	0	0	0		0	0	0	0	0
1700024G13Rik	hypothetical protein LOC67085	0	0	0	0	0		0	0	0	0	0
1700024P04Rik	histone H2B subacrosomal variant	0	0	0	0	0		0	0	0	0	0
1700024P16Rik	hypothetical protein LOC242594	0	0	0	0	0		0	0	0	0	0
1700025C18Rik		0	0	0	0	0		0	0	0	0	0
1700025E21Rik	hypothetical protein LOC75647 isoform a	0	0	0	0	0		0	0	0	0	0
1700025F22Rik	hypothetical protein LOC69416	0	0	0	0	0		0	0	0	0	0
1700025G04Rik	hypothetical protein LOC69399	35.26	32.31	41.71	36.4267	4.80737		17.22	35.88	29.86	27.6533	9.5237
1700025K23Rik	hypothetical protein LOC66337	14.44	8.8	9.02	10.7533	3.19464		18.75	4.5	4.64	9.29667	8.18713
1700026D08Rik	hypothetical protein LOC75556	0	0	1.81	0.603333	1.045		0	0	0	0	0
1700026D11Rik		0	0	0	0	0		0	0	0	0	0
1700026J04Rik	hypothetical protein LOC71864	9.24	12.94	8.17	10.1167	2.50292		5.05	7.2	2.34	4.86333	2.43537
1700026L06Rik	Rsb-66 protein	0	0	0	0	0		0	0	0	0	0
1700027A15Rik		0	0	0	0	0		0	0	0	0	0
1700027A23Rik	pitchfork isoform b	0	0	0	0	0		0	0	0	0	0
1700027D21Rik	hypothetical protein LOC76573	0	0	0	0	0		0	0	0	0	0
1700027L20Rik	serine 56 protease	0	0	0	0	0		0	0	0	0	0
1700028B04Rik		0	0	0	0	0		0	3.26	0	1.08667	1.88216
1700028I16Rik		0	0	0	0	0		0	0	0	0	0
1700028J19Rik		1.82	1.83	2.43	2.02667	0.349333		3.11	0	3.35	2.15333	1.8687
1700028K03Rik	hypothetical protein LOC76421 isoform 2	3.75	3.23	4.85	3.94333	0.827124		8.54	1.16	0.4	3.36667	4.49632
1700028M03Rik		0	0	0	0	0		0	0	0	0	0
1700028P14Rik	hypothetical protein LOC67483	0	0	0	0	0		0	0	0	0	0
1700029F09Rik	hypothetical protein LOC75623	43.2	46.46	69.3	52.9867	14.2215		35.77	30.45	31.7	32.64	2.78178
1700029F12Rik	hypothetical protein LOC66479 isoform 1	0	0	0	0	0		0	0	0	0	0
1700029G01Rik	SH3 domain-containing protein 21 isoform 1	30.38	28.92	21.33	26.8767	4.85871		71.63	53.33	58.53	61.1633	9.42992
1700029H14Rik	hypothetical protein LOC66501 isoform 1	0	0	0	0	0		0	0	0	0	0
1700029I01Rik	hypothetical protein LOC70005	8	11.57	8.12	9.23	2.02739		4.84	4.13	6.17	5.04667	1.03558
1700029I15Rik	hypothetical protein LOC75641	0	0	0	0	0		0	0	0	0	0
1700029J07Rik	hypothetical protein LOC69479	1.36	2.61	2.3	2.09	0.650922		1.65	4.14	4.4	3.39667	1.51823
1700029J11Rik	hypothetical protein LOC76426	3.22	3.26	0	2.16	1.87072		0	6.03	0	2.01	3.48142
1700029M20Rik		0	0	0	0	0		0	0	0	0	0
1700029P11Rik	NADH dehydrogenase [ubiquinone] 1 beta	0	0	0	0	0		0	0	0	0	0
1700030C10Rik		0.35	0.3	0	0.216667	0.189297		1.99	0.91	0.69	1.19667	0.695797
1700030F18Rik	hypothetical protein LOC72277	0	0	0	0	0		0	0	0	0	0
1700030J22Rik	hypothetical protein LOC69528	1.6	1.17	0.82	1.19667	0.390683		0	0.86	1.41	0.756667	0.710657
1700030K09Rik	hypothetical protein LOC72254	18.09	15.96	16.02	16.69	1.21281		14.36	15.38	16.4	15.38	1.02
1700031F05Rik	hypothetical protein LOC73300	0	0	0	0	0		0	0	0	0	0
1700031M16Rik		0	0	0	0	0		0	0	0	0	0
1700034E13Rik	hypothetical protein LOC78414	0	0	0	0	0		0	0	0	0	0
1700034F02Rik	hypothetical protein LOC73324 isoform 2	9.16	0.58	1.12	3.62	4.80537		1.1	1.03	0	0.71	0.615873
1700034H14Rik	TIM21-like protein, mitochondrial	47.3	55.64	59.99	54.31	6.4487		70.75	43.05	46.77	53.5233	15.0342
1700034H15Rik		1.36	1.98	2.12	1.82	0.404475		2.24	2.46	1.28	1.99333	0.627482
1700034I23Rik	hypothetical protein LOC73297	0	0	0	0	0		0	0	0	0	0
1700034J05Rik	hypothetical protein LOC73344 isoform 2	0	0	0	0	0		0	0	0	0	0
1700034O15Rik	hypothetical protein LOC76606 precursor	0	0	0	0	0		0	0	0	0	0
1700037C18Rik	hypothetical protein LOC73261	4.61	5.19	4.55	4.78333	0.353459		0	6.48	4.68	3.72	3.34497
1700037H04Rik	hypothetical protein LOC67326	53.31	52.86	60.19	55.4533	4.10824		60.25	50.61	44.04	51.6333	8.15331
1700039E15Rik	hypothetical protein LOC76713	0	0	0	0	0		0	0	0	0	0
1700040I03Rik		33.48	39.94	35.1	36.1733	3.36109		75.18	33.65	35.91	48.2467	23.3523
1700040L02Rik	hypothetical protein LOC73287	0	0	0	0	0		0	0	0	0	0
1700041C23Rik		0	0	0	0	0		0	0	0	0	0
1700042B14Rik	hypothetical protein LOC73347	0	0	0	0	0		0	0	0	0	0
1700042G07Rik	hypothetical protein LOC67323	0	0	0	0	0		0	0	0	0	0
1700042G15Rik		0	0	0	0	0		0	0	0	0	0
1700044K03Rik		0	0	0	0	0		0	0	0	0	0
1700045I19Rik		0	0	0	0	0		0	1.36	0	0.453333	0.785196
1700047I17Rik2	hypothetical protein LOC100101807	26.46	25.48	24.67	25.5367	0.896344		28.02	41.35	52.25	40.54	12.1353
1700047M11Rik		0	0	0	0	0		0	5.52	0	1.84	3.18697
1700048O20Rik		2.12	5.79	4.78	4.23	1.89581		4.83	3.25	5.36	4.48	1.09768
1700049E15Rik		0	0	0	0	0		0	0	0	0	0
1700049G17Rik	hypothetical protein LOC73430	7.96	6.41	6.2	6.85667	0.961267		1.5	5.19	6.85	4.51333	2.73844
1700049L16Rik		0	0	0	0	0		0	0	0	0	0
1700052I22Rik		0	0	0	0	0		0	0	0	0	0
1700052K11Rik		12.57	17.85	22.84	17.7533	5.13568		11.7	17.61	17.04	15.45	3.26008
1700052N19Rik	hypothetical protein LOC73419	26.23	31.36	26.27	27.9533	2.95033		23.79	20.24	20.44	21.49	1.99437
1700054K19Rik		0	0	0	0	0		0	0	0	0	0
1700054N08Rik	hypothetical protein LOC73420	12.15	13.95	15.7	13.9333	1.77506		3.29	4.64	4.81	4.24667	0.832847
1700054O13Rik	huntingtin-interacting protein M	0	0	0	0	0		0	0	0	0	0
1700056E22Rik	hypothetical protein LOC73363	2.03	0	1.77	1.26667	1.10464		0	0	1.58	0.526667	0.912213
1700057G04Rik	hypothetical protein LOC78459	0	0	0	0	0		0	0	0	0	0
1700057K13Rik	hypothetical protein LOC73435	1.51	0	0	0.503333	0.871799		0	2.19	0	0.73	1.2644
1700058C13Rik	short palate, lung and nasal epithelium	0	0	0	0	0		0	2.49	0	0.83	1.4376
1700058G18Rik		0	0.03	0.16	0.0633333	0.085049		0	0	0	0	0
1700060C20Rik		0	0	0	0	0		0	0	0	0	0
1700061F12Rik		0	0	0	0	0		0	0	0	0	0
1700061G19Rik	hypothetical protein LOC78625	0	0	0	0	0		0	0	0.62	0.206667	0.357957
1700061I17Rik		0	0	0	0	0		0	0	0	0	0
1700061J05Rik	protein EAN57 isoform 1	0	0	0	0	0		0	0	0	0	0
1700065D16Rik	hypothetical protein LOC73410	0	0	0.36	0.12	0.207846		0	0	0	0	0
1700065I17Rik	hypothetical protein LOC67343	0	0	0	0	0		0	0	0	0	0
1700066B19Rik	hypothetical protein LOC73449	0	0	1.11	0.37	0.640859		0	0	0	0	0
1700066M21Rik	hypothetical protein LOC73467 precursor	26.14	24.33	30.99	27.1533	3.44369		12.28	14.92	20	15.7333	3.92374
1700066O22Rik		0	0	0	0	0		0	0	0	0	0
1700067K01Rik	hypothetical protein LOC73453	0	0	0	0	0		0	0	0	0	0
1700067P10Rik	hypothetical protein LOC68224	0	0	0	0	0		0	0	0	0	0
1700069L16Rik		2.61	5.41	2.34	3.45333	1.69989		10.54	0	0	3.51333	6.08527
1700071K01Rik	prohibitin-like	0	0	0	0	0		0	0	0	0	0
1700072E05Rik	hypothetical protein LOC73495	0	0	0	0	0		0	0	0	0	0
1700073E17Rik		0	0	0.57	0.19	0.32909		0	0	0	0	0
1700074P13Rik	trypsin X5	0	0	0	0	0		0	0	0	0	0
1700080E11Rik	hypothetical protein LOC73532	0	0	0	0	0		0	0	0	0	0
1700080O16Rik	hypothetical protein LOC74279	0	0	0	0	0		0	0	0	0	0
1700081L11Rik	hypothetical protein LOC76719	134.66	118.44	129.35	127.483	8.26955		117.77	134.33	115.58	122.56	10.2518
1700084C01Rik	hypothetical protein LOC78465	0	0	0	0	0		0	0	0	0	0
1700084E18Rik		9.69	8.11	10.41	9.40333	1.17649		14.21	11.47	9.27	11.65	2.47491
1700084J12Rik		3.21	3.26	0	2.15667	1.8679		11.75	5.49	4.06	7.1	4.09
1700085B03Rik		0	0	0	0	0		0	0	0	0	0
1700086L19Rik		0	0	0	0	0		4.69	0	0	1.56333	2.70777
1700086O06Rik		12.87	18.96	13.25	15.0267	3.41166		3.6	14.33	8.41	8.78	5.37456
1700088E04Rik	hypothetical protein LOC27660	2.17	0.99	1.73	1.63	0.596322		17.63	11.35	0.07	9.68333	8.89785
1700090G07Rik	transmembrane protein ENSP00000343375 homolog	0	0	0	0	0		0	0	0	0	0
1700092M07Rik	hypothetical protein LOC74307	0	0	0	0	0		0	0	6.06	2.02	3.49874
1700093K21Rik	hypothetical protein LOC67358	0	0	0	0	0		0	0	0	0	0
1700094D03Rik	hypothetical protein LOC73545	18.19	16.92	17.1	17.4033	0.687192		15.6	18.5	19.3	17.8	1.94679
1700096J18Rik		0	0	0	0	0		0	0	0	0	0
1700096K18Rik		13.5	12.83	14.18	13.5033	0.675006		8.95	20.99	30.57	20.17	10.8333
1700101E01Rik	hypothetical protein LOC329375 isoform 2	0	0	0	0	0		0	0	0	0	0
1700102P08Rik	hypothetical protein LOC112418	4.21	4.07	4	4.09333	0.106927		5.79	6.37	14.93	9.03	5.11777
1700106J16Rik	coiled-coil domain-containing protein	0	0	0	0	0		0	0	0	0	0
1700106N22Rik	calmodulin-lysine N-methyltransferase	42.49	50.47	32.55	41.8367	8.97785		49.88	51.41	63.59	54.96	7.51285
1700108F19Rik		0	0	0	0	0		0	0	0	0	0
1700108J01Rik		0	0	0	0	0		0	0	0	0	0
1700108M19Rik	hypothetical protein LOC71156 isoform 2	0	0	0	0	0		4.55	0	0	1.51667	2.62694
1700109F18Rik		0	0	0	0	0		0	0	0	0	0
1700109G14Rik		0	0	0	0	0		0	0	0	0	0
1700109H08Rik	hypothetical protein LOC77036	6.98	6.07	7.97	7.00667	0.950281		0	16.34	6.67	7.67	8.21577
1700110I01Rik		0	0	0	0	0		0	0	0	0	0
1700110M21Rik	hypothetical protein LOC76627	0	0	0	0	0		0	0	0	0	0
1700111N16Rik		0	0	0	0	0		0	0	0	0	0
1700112E06Rik	leucine-rich repeat-containing protein C10orf11	19.06	20.69	20.38	20.0433	0.865583		30.67	29.97	7.02	22.5533	13.4568
1700113H08Rik	hypothetical protein LOC76640	0	0	0	0	0		0	0	0	0	0
1700113I22Rik	hypothetical protein LOC73635	3.55	2.8	2.45	2.93333	0.561991		0	2.07	1.33	1.13333	1.04892
1700120K04Rik		4.63	5.39	9.26	6.42667	2.48299		0	6.2	5.43	3.87667	3.37929
1700121N20Rik		0	0	0	0	0		0	0	0	0	0
1700123I01Rik	hypothetical protein LOC622554	0	0.93	0.87	0.6	0.520481		4.35	0	0	1.45	2.51147
1700123K08Rik	hypothetical protein LOC76658	0	0	0	0	0		0	0	0	0	0
1700123L14Rik		0	0	0	0	0		0	1.26	0	0.42	0.727461
1700123O20Rik	hypothetical protein LOC58248	72.19	76.95	74.24	74.46	2.38761		53.56	67.36	70.88	63.9333	9.15435
1700125D06Rik	hypothetical protein LOC68233	0	0	0	0	0		0	0	0	0	0
1700125H03Rik		0	0	0	0	0		0	0	0	0	0
1700125H20Rik	hypothetical protein LOC73634	0	0	1.36	0.453333	0.785196		0	0	0	0	0
1700128F08Rik		0	0	0	0	0		0	0	0	0	0
1700129C05Rik	hypothetical protein LOC67932	0	0	0	0	0		0	0	0	0	0
1810006K21Rik	hypothetical protein LOC69038 isoform 1	324.9	345.44	409.79	360.043	44.2891		252.48	183.8	218.7	218.327	34.3415
1810007D17Rik		0	0	0	0	0		0	0	0	0	0
1810008A18Rik	hypothetical protein LOC108707	45.25	41.59	36.71	41.1833	4.2845		34.94	36.7	43.65	38.43	4.60551
1810009A15Rik	hypothetical protein LOC66276	79.24	83.89	74.02	79.05	4.93774		158.25	73.25	64.89	98.7967	51.6575
1810009J06Rik	RIKEN cDNA 1810009J06	0	0	0	0	0		0	0	0	0	0
1810010D01Rik		0	0	0	0	0		0	0	0	0	0
1810010H24Rik	hypothetical protein LOC69066	3.82	2.37	4.51	3.56667	1.09226		12.81	22.03	8.51	14.45	6.90759
1810011H11Rik	hypothetical protein LOC69069	5.46	2.11	4.27	3.94667	1.69824		0	8.13	7.59	5.24	4.546
1810011O10Rik	thyroid cancer-1	839.98	890.75	737.87	822.867	77.8635		1886.33	1377.11	1919.37	1727.6	303.985
1810012P15Rik	hypothetical protein LOC66274	6.46	4.28	2.6	4.44667	1.93539		19.61	10.22	14.74	14.8567	4.69609
1810013D10Rik	hypothetical protein LOC66278	50.85	65.79	53.67	56.77	7.93778		39.81	52.6	28.67	40.36	11.9745
1810013L24Rik	hypothetical protein LOC69053	69.23	70.09	60.77	66.6967	5.15062		89.87	103.61	84.21	92.5633	9.9765
1810014B01Rik		8.14	8.33	8.56	8.34333	0.210317		4.97	7.07	6.74	6.26	1.12929
1810014F10Rik	fucose mutarotase	24.49	27.19	15.72	22.4667	5.99672		11.93	24.74	40.31	25.66	14.2124
1810018F18Rik		0	0	0	0	0		0	0	0	0	0
1810019J16Rik	hypothetical protein LOC69073	0	0	0	0	0		0	0	0	0	0
1810020D17Rik	hypothetical protein LOC66273 isoform 4	39.86	54.32	35.74	43.3067	9.75775		46.73	65.86	35.55	49.38	15.3278
1810022K09Rik	hypothetical protein LOC69126	21.19	26	29.05	25.4133	3.96271		65.78	78.05	26.19	56.6733	27.1028
1810024B03Rik	hypothetical protein LOC329509	0	0	0	0	0		0	0	0	0	0
1810026B05Rik		33.28	34.76	38.12	35.3867	2.48011		34.36	34.07	35.23	34.5533	0.603683
1810026J23Rik	hypothetical protein LOC69773	75.5	64.16	69.56	69.74	5.67214		36.93	50.28	60.38	49.1967	11.7625
1810027O10Rik	hypothetical protein LOC69186 precursor	335.64	349.91	293.97	326.507	29.0669		354.4	293.77	251.07	299.747	51.9236
1810029B16Rik	hypothetical protein LOC66282	15.2	20.31	15.13	16.88	2.97067		21.51	6.41	8.3	12.0733	8.22685
1810030J14Rik	mucosal pentraxin precursor	0	0	0	0	0		0	0	0	0	0
1810030N24Rik	hypothetical protein LOC66291	38.52	47.63	32.78	39.6433	7.48846		19.18	42.45	27.52	29.7167	11.7895
1810030O07Rik	hypothetical protein LOC69155	96.04	90.16	76.52	87.5733	10.0138		70.81	74.7	72.18	72.5633	1.97313
1810031K17Rik	protein CNPPD1	111.81	104.79	90.21	102.27	11.0183		141.22	135.89	127.87	134.993	6.72002
1810032O08Rik		17.6	23.88	22.28	21.2533	3.26345		31.3	25.61	15.15	24.02	8.19156
1810033B17Rik	mast cell-expressed membrane protein 1 homolog	0	0	0	0	0		0	0	0	0	0
1810035L17Rik	SRA stem-loop-interacting RNA-binding protein,	179.48	175.91	196.53	183.973	11.0199		34.03	130.66	91.49	85.3933	48.6026
1810037I17Rik	hypothetical protein LOC67704	167.9	159.35	127.86	151.703	21.0868		279.53	226.34	182.98	229.617	48.3583
1810041L15Rik	hypothetical protein LOC72301	0.37	0	0.21	0.193333	0.185562		0.96	3.12	0.54	1.54	1.38434
1810043G02Rik	hypothetical protein LOC67884	20.53	22.55	20.32	21.1333	1.23135		18.66	20.97	27.64	22.4233	4.66307
1810043H04Rik	hypothetical protein LOC208501	56.55	52.7	44.07	51.1067	6.39075		42.49	58.01	66.54	55.68	12.1931
1810044D09Rik		5.26	3.74	5.48	4.82667	0.947488		0	0	0	0	0
1810046J19Rik	protein C17orf37 homolog	63.65	77.03	69.88	70.1867	6.69527		93.16	97.85	94.1	95.0367	2.48134
1810046K07Rik	hypothetical protein LOC69809	0	0	0	0	0		0	0	0	0	0
1810048J11Rik	pecanex-like protein C14orf135 homolog	21.5	22.67	15.23	19.8	4.00074		16.35	26.41	24.34	22.3667	5.31238
1810049H13Rik	hypothetical protein LOC66431	7.4	10.01	8.58	8.66333	1.30699		0	0	14.36	4.78667	8.29075
1810055G02Rik	hypothetical protein LOC72056 precursor	16.36	14.39	13.72	14.8233	1.37231		61.16	52.06	26.6	46.6067	17.9138
1810058I24Rik		195.46	190.9	163.94	183.433	17.035		188.92	192.4	165.22	182.18	14.7905
1810062G17Rik	hypothetical protein LOC72282	3.77	5.07	3.02	3.95333	1.03722		4.74	7.38	1.67	4.59667	2.8577
1810062O18Rik		2.9	3.77	2.73	3.13333	0.557883		14.01	6.25	2.73	7.66333	5.77129
1810063B05Rik	hypothetical protein LOC67892	56.29	60.2	53.67	56.72	3.28617		69.22	45.9	62.01	59.0433	11.9397
1810063B07Rik	hypothetical protein LOC67509	17.28	14.12	12	14.4667	2.65702		30.64	19.22	22.65	24.17	5.85977
1810064F22Rik		0	0	0	0	0		0	0	0	0	0
1810065E05Rik	hypothetical protein LOC69864	0	0	0	0	0		0	0	0	0	0
1810074P20Rik	E3 UFM1-protein ligase 1	76.62	72.22	73.8	74.2133	2.22893		76.81	74.98	75.11	75.6333	1.02109
2010001E11Rik	sodium-dependent glucose transporter 1B	0	0	0	0	0		0	0.26	0	0.0866667	0.150111
2010001M06Rik		0	0	0	0	0		0	4.06	0	1.35333	2.34404
2010001M09Rik	plasma cell-induced resident endoplasmic	0	0	0	0	0		0	0	0	0	0
2010002M12Rik	hypothetical protein LOC112419	0	0	0.31	0.103333	0.178979		0.42	3.27	0.58	1.42333	1.60126
2010002N04Rik	putative small membrane protein NID67	23.69	12.89	17.79	18.1233	5.40771		27.68	55.83	22.16	35.2233	18.0581
2010003K11Rik	hypothetical protein LOC69861	0	0	0	0	0		0	0	0	0	0
2010003K15Rik	hypothetical protein LOC75606	0	0	0	0	0		0	0	0	0	0
2010005H15Rik	hypothetical protein LOC76770	0	0	0	0	0		0	0	0	0	0
2010007H12Rik	hypothetical protein LOC69871	29.76	30.61	24.1	28.1567	3.53879		37.57	36.76	50.89	41.74	7.93448
2010011I20Rik	transmembrane protein C20orf108 homolog	42.55	41.66	44.03	42.7467	1.19718		22.6	44.71	42.31	36.54	12.1319
2010012O05Rik	hypothetical protein LOC66439	27.16	28.74	22.13	26.01	3.4518		5.66	22.71	26.91	18.4267	11.2539
2010015L04Rik	hypothetical protein LOC544678 isoform 2	1.86	0.92	0	0.926667	0.930018		0.54	1.72	0.67	0.976667	0.647019
2010016I18Rik		0	0	0	0	0		0	0	0	0	0
2010106E10Rik	hypothetical protein LOC67715 isoform 1	0	0	0	0	0		0	0	0	0	0
2010106G01Rik	signal peptide peptidase-like 2A	186.08	186.49	185.71	186.093	0.390171		184.83	205.59	209.44	199.953	13.2379
2010107E04Rik	6.8 kDa mitochondrial proteolipid	317.43	352.77	393.44	354.547	38.0361		302.78	306.17	172.92	260.623	75.9722
2010107G12Rik	hypothetical protein LOC243753	0	0.91	0.88	0.596667	0.516946		1.32	1.84	0.69	1.28333	0.575876
2010107G23Rik	hypothetical protein LOC69894	0.79	0	0	0.263333	0.456107		6.45	0	2.64	3.03	3.24264
2010107H07Rik		54.6	45.17	46.13	48.6333	5.18953		34.89	49.22	40.01	41.3733	7.26163
2010109I03Rik	intectin	0	0	0	0	0		0	0	0	0	0
2010109K11Rik	hypothetical protein LOC72123	48.1	48.7	52.9	49.9	2.61534		48.12	63.23	58.49	56.6133	7.72783
2010110P09Rik	calcineurin B homologous protein 2	26.33	24.99	24.19	25.17	1.0813		22.02	53.76	37.26	37.68	15.8742
2010111I01Rik	aminopeptidase O	40.77	42.05	40.98	41.2667	0.686464		61.93	59.46	65.36	62.25	2.96299
2010204K13Rik		2.94	6.05	2.71	3.9	1.8655		0	0	0	0	0
2010300C02Rik	hypothetical protein LOC72097	0.99	1.99	1.96	1.64667	0.568888		0.72	1.38	1.3	1.13333	0.360185
2010305A19Rik	sel1 repeat-containing protein 1	10.92	13.06	11.98	11.9867	1.07002		14.25	8.66	12.65	11.8533	2.87889
2010317E24Rik	protein C9orf140 homolog	9.56	12.14	13.28	11.66	1.90589		0	0	0	0	0
2010320M18Rik		25.85	31.68	14.32	23.95	8.83459		17.37	31.1	22.91	23.7933	6.90749
2010321M09Rik	hypothetical protein LOC69882	62.69	65.84	73.83	67.4533	5.74256		42.48	47.66	48.59	46.2433	3.29215
2200002D01Rik	HAI-2 related small protein	16.06	19.2	9.28	14.8467	5.07008		11.14	13.04	25.79	16.6567	7.96654
2200002J24Rik	hypothetical protein LOC69147	0	0	0	0	0		0	0	0	0	0
2200002K05Rik	hypothetical protein LOC69137 precursor	19.67	19.84	13.4	17.6367	3.67005		18.07	11.68	14.8	14.85	3.19529
2210009G21Rik	hypothetical protein LOC74243 isoform 1	12.59	15.28	8.11	11.9933	3.62205		2.31	11.25	7.11	6.89	4.47406
2210010C04Rik	trypsinogen 7	0	0	0	0	0		0	0	0	0	0
2210010C17Rik	hypothetical protein LOC70080	1.62	3.97	1.22	2.27	1.48577		0	2.05	2.87	1.64	1.47828
2210012G02Rik	transcription elongation factor A N-terminal and	8.91	10.28	9.24	9.47667	0.715006		10.47	9.09	11.86	10.4733	1.385
2210013O21Rik		188.95	186.67	192.03	189.217	2.68993		158.27	158.53	199.9	172.233	23.9604
2210015D19Rik		12.56	9.95	11.14	11.2167	1.30669		11.68	13.72	12.73	12.71	1.02015
2210016F16Rik	hypothetical protein LOC70153	28.52	31.39	31.51	30.4733	1.6927		21.62	29.76	48.36	33.2467	13.7067
2210016L21Rik	hypothetical protein LOC72357	69.71	66.76	63.34	66.6033	3.18789		67.85	62.23	62.65	64.2433	3.13052
2210018M11Rik	protein EMSY	55.78	49.86	54.56	53.4	3.12583		42.04	63.83	53.16	53.01	10.8958
2210019I11Rik		0	0	0	0	0		0	0	0	0	0
2210020M01Rik	hypothetical protein LOC66528	0	0	0	0	0		0	3.7	2.52	2.07333	1.89001
2210021J22Rik	hypothetical protein LOC72355	23.01	17.73	25.73	22.1567	4.06769		24.61	28.66	27.8	27.0233	2.13378
2210403K04Rik		40.13	41.55	32.71	38.13	4.74725		131.72	130.48	79.12	113.773	30.0171
2210404J11Rik	hypothetical protein LOC381062 isoform 2	38.52	31.32	38.79	36.21	4.23702		32.4	25.93	38.21	32.18	6.14296
2210404O07Rik	transmembrane protein C19orf77 homolog	20.7	15.26	11.57	15.8433	4.59287		0	7.8	14.16	7.32	7.09219
2210407C18Rik	epithelial progenitor 1	0	0	0	0	0		15.05	12.39	3.84	10.4267	5.85722
2210408I21Rik	hypothetical protein LOC72371 isoform 2	12.29	14.82	15.32	14.1433	1.62439		15.61	9.9	12.29	12.6	2.86759
2210409E12Rik		0	0	0	0	0		0	0	0	0	0
2210411K11Rik	hypothetical protein LOC664968	13.82	7.33	6.11	9.08667	4.14433		3.77	15.47	26.79	15.3433	11.5105
2210415F13Rik	RIKEN cDNA 2210415F13 precursor	0	0	0	0	0		0	0	0	0	0
2210417A02Rik		0	0	0	0	0		0	0	0	0	0
2210417K05Rik		2.68	0	6.41	3.03	3.2193		0	0	0	0	0
2300002M23Rik	STG protein precursor	0	0	0	0	0		0	0	0	0	0
2300003K06Rik	hypothetical protein LOC666021	0	0	0	0	0		0	0	0	0	0
2300005B03Rik	secreted Ly-6/uPAR-related protein 2 precursor	0	0	0	0	0		0	0	4.73	1.57667	2.73087
2300009A05Rik	hypothetical protein LOC69478	26.77	29.8	29.03	28.5333	1.57488		36.57	54.58	79.26	56.8033	21.4317
2310001A20Rik	adipocyte plasma membrane-associated protein	126.7	130.43	120.66	125.93	4.9303		126.34	157.05	127.51	136.967	17.4025
2310001K24Rik		0	0	0	0	0		0	0	0	0	0
2310002J15Rik	hypothetical protein LOC67859	0	0	0	0	0		0	0	0	0	0
2310002L09Rik	hypothetical protein LOC71886 isoform 1	0	0	0	0	0		0	0	0	0	0
2310002L13Rik	hypothetical protein LOC75577	0	0	0	0	0		0	0	0	0	0
2310003C23Rik	protein C20orf11 homolog	94.72	92.83	94.61	94.0533	1.06086		56.09	60.56	62.23	59.6267	3.17462
2310003F16Rik	huntingtin-interacting protein K	255.13	288.07	259.87	267.69	17.808		166.36	185.6	212.88	188.28	23.3755
2310003H01Rik	Fanconi anemia-associated protein of 100 kDa	48.49	50.64	45.43	48.1867	2.61821		35.41	44.81	46.49	42.2367	5.97144
2310003L22Rik	probable methyltransferase C20orf7 homolog,	11.13	11.59	11.88	11.5333	0.378197		16.22	8.69	10.79	11.9	3.88578
2310004I24Rik	manganese-dependent ADP-ribose/CDP-alcohol	38.27	37.01	39.73	38.3367	1.36122		56.06	32.63	37.28	41.99	12.4048
2310004N24Rik	CST complex subunit TEN1	53.84	54.26	49.92	52.6733	2.39369		67.7	31.4	29.74	42.9467	21.4531
2310005G13Rik	hypothetical protein LOC69457	0.69	1.94	1.14	1.25667	0.633114		0	0.69	0.88	0.523333	0.463069
2310007B03Rik	hypothetical protein LOC71874	0	0	0	0	0		0	0	0	0	0
2310007L24Rik	hypothetical protein LOC75573	1.79	1.4	2.98	2.05667	0.823063		3.18	5.37	0	2.85	2.70017
2310008H04Rik	hypothetical protein LOC224008	33.92	40.36	36.85	37.0433	3.22435		41.1	56	38.72	45.2733	9.36548
2310008H09Rik	protein C16orf88 homolog isoform 4	82.87	95.85	92.59	90.4367	6.75261		58.96	49.52	49.23	52.57	5.5358
2310009B15Rik	hypothetical protein LOC69549	19.38	16.82	29.3	21.8333	6.59179		22.34	13.53	27.85	21.24	7.22309
2310010M20Rik	hypothetical protein LOC69576	0	0	0	0	0		0	0	0	0	0
2310011J03Rik	hypothetical protein LOC66374	68.92	61.74	47.43	59.3633	10.9404		69.87	69.45	57.25	65.5233	7.16799
2310014H01Rik	phostensin	202.55	201.68	226.55	210.26	14.1143		313.32	284.71	237.12	278.383	38.4919
2310014L17Rik	hypothetical protein LOC381845	5.17	3.17	4.39	4.24333	1.00803		0	2.33	0	0.776667	1.34523
2310015A10Rik		13.43	14.47	17.98	15.2933	2.38412		16.66	13.61	12.49	14.2533	2.15816
2310015B20Rik		0	0	0	0	0		8.21	0	0	2.73667	4.74005
2310015D24Rik		0	0	0	0	0		0	0	0	0	0
2310016C08Rik	hypoxia-inducible gene 2 protein isoform 2	82.32	76.78	69.08	76.06	6.6493		671.48	553.04	671.81	632.11	68.4768
2310016M24Rik	hypothetical protein LOC66379	114.54	121.24	103.48	113.087	8.96875		125.19	115.47	166.31	135.657	26.9878
2310021H06Rik	palate lung and nasal carcinoma-like protein	0	0	0	0	0		0	0	0	0	0
2310021P13Rik	hypothetical protein LOC268721	167.23	149.47	146.49	154.397	11.2134		172.1	195.46	159.25	175.603	18.3575
2310022A10Rik	hypothetical protein LOC66367 isoform 1	30.48	33.47	27.21	30.3867	3.13104		39.47	22.84	25.63	29.3133	8.90587
2310022B05Rik	hypothetical protein LOC69551	258.07	269.52	233.27	253.62	18.5302		117.8	168.79	140	142.197	25.5659
2310028H24Rik	hypothetical protein LOC71901 isoform 2	146.32	159.66	128.98	144.987	15.3834		162.51	160.02	172.2	164.91	6.43491
2310028O11Rik		83.83	98.4	97.41	93.2133	8.14127		101.59	79.02	58.05	79.5533	21.7749
2310030G06Rik	hypothetical protein LOC66952	0	0	0	0	0		0	0	0	0	0
2310030N02Rik	hypothetical protein LOC76947 precursor	14.05	18.36	24.22	18.8767	5.10465		11.24	11.39	14.13	12.2533	1.62697
2310033E01Rik	hypothetical protein LOC641361 precursor	0	0	0	0	0		0	0	0	0	0
2310033P09Rik	multiple myeloma tumor-associated protein 2	53.38	53.01	47.08	51.1567	3.53534		58.32	47.29	43.89	49.8333	7.54371
2310034C09Rik	RIKEN cDNA 2310034C09	0	0	0	0	0		0	0	0	0	0
2310035C23Rik	hypothetical protein LOC227446 isoform 2	70.76	71.87	68.02	70.2167	1.98167		37.98	70.42	46.88	51.76	16.7615
2310035K24Rik	protein C20orf29 homolog	21.95	19.59	18.64	20.06	1.70432		23.31	19.58	27.76	23.55	4.09528
2310036O22Rik	hypothetical protein LOC68544	270.35	289.96	245.35	268.553	22.3592		312.09	281.34	336.02	309.817	27.4108
2310037I24Rik	hypothetical protein LOC69612	56.05	62.24	68.8	62.3633	6.37589		65.39	59.35	37.84	54.1933	14.4808
2310039H08Rik	hypothetical protein LOC67101	15.95	22	20.34	19.43	3.12597		41.72	30.05	39.42	37.0633	6.18164
2310042D19Rik	hypothetical protein LOC74183	3.84	2.41	1.64	2.63	1.11638		5.11	6.54	2.75	4.8	1.91392
2310042E22Rik	hypothetical protein LOC66561	0	0	0	0	0		0	0	0	0	0
2310043J07Rik	uroplakin-3b-like protein	0	0	0	0	0		3.63	2.65	0	2.09333	1.87793
2310043L19Rik		0	0	0	0	0		0	0	0	0	0
2310044G17Rik	hypothetical protein LOC217732	35.12	37.1	36.08	36.1	0.990152		53.89	57.03	53.26	54.7267	2.01946
2310044H10Rik	RIKEN cDNA 2310044H10	243.85	247.36	220.52	237.243	14.5888		273.17	280.19	288.12	280.493	7.47961
2310045N01Rik	protein MEF2BNB	88.16	78.38	73.71	80.0833	7.37405		62.29	90.1	64.07	72.1533	15.5677
2310046A06Rik	hypothetical protein LOC69642	0	0	0	0	0		0	0	0	0	0
2310046K01Rik	riboflavin transporter 2 isoform 1 precursor	96.17	89.24	51.45	78.9533	24.0693		132.36	116.66	159.01	136.01	21.4096
2310046O06Rik	hypothetical protein LOC78323 isoform 1	56.24	53.71	51.39	53.78	2.42576		54.88	66.02	73.46	64.7867	9.3512
2310047B19Rik	hypothetical protein LOC66962	31.64	28.77	24.21	28.2067	3.7469		22.88	26.64	28.7	26.0733	2.95109
2310047M10Rik	hypothetical protein LOC71923	44.89	39.36	35.4	39.8833	4.7666		30.69	58.94	61.94	50.5233	17.2415
2310050B05Rik		0	0	0	0	0		0	9.12	0	3.04	5.26543
2310050C09Rik	hypothetical protein LOC66533	0	0	0	0	0		0	0	0	0	0
2310057J16Rik	calmodulin-regulated spectrin-associated protein	4.6	4.03	3.04	3.89	0.789367		4.92	10.2	5.01	6.71	3.02276
2310057J18Rik	hypothetical protein LOC67719 precursor	0	0	0	0	0		0	0	0	0	0
2310057M21Rik	hypothetical protein LOC68277	27.82	26.89	30.09	28.2667	1.6461		21.68	24.35	30.69	25.5733	4.6279
2310057N15Rik	hypothetical protein LOC69696	0	0	0	0	0		0	0	0	0	0
2310061C15Rik	hypothetical protein LOC66531	29.38	30.63	37.37	32.46	4.29787		10.05	19.33	42.77	24.05	16.8629
2310061I04Rik	hypothetical protein LOC69662	38	34.2	37.72	36.64	2.11773		25.4	28.21	52.73	35.4467	15.0336
2310061J03Rik		12.26	12.09	11.88	12.0767	0.190351		7.79	11.03	27.76	15.5267	10.7175
2310061N02Rik	hypothetical protein LOC69661	0	0	0	0	0		0	0	0	0	0
2310065F04Rik		0	0	0	0	0		0	0	0	0	0
2310067B10Rik	hypothetical protein LOC71947	97.03	100.89	98.71	98.8767	1.93539		116.27	111.38	103.74	110.463	6.3151
2310068J16Rik		0.7	0	0.64	0.446667	0.387986		0	0.24	2.04	0.76	1.11499
2310079F23Rik	probable tRNA (uracil-O(2)-)-methyltransferase	9.6	8.84	11.7	10.0467	1.4814		7.73	8.9	7.77	8.13333	0.664254
2310079G19Rik	hypothetical protein LOC69699	0	0	0	0	0		0	0	0	0	0
2400001E08Rik	ragulator complex protein LAMTOR1	153.56	154.28	124.81	144.217	16.8105		157.13	143.99	155.56	152.227	7.17623
2400003C14Rik	IST1 homolog	292.7	302.38	291.46	295.513	5.97894		244.25	267.36	232.89	248.167	17.5656
2410001C21Rik	hypothetical protein LOC66404	110.54	113.14	107.85	110.51	2.64513		134.62	126.18	104.75	121.85	15.3986
2410002F23Rik	hypothetical protein LOC668661	76	81.69	69.29	75.66	6.20699		58.44	61.99	55.6	58.6767	3.20157
2410002I01Rik	hypothetical protein LOC78777	24.87	27.87	26.54	26.4267	1.50321		18.74	18.76	18.86	18.7867	0.064291
2410002O22Rik		100.06	98.91	107.86	102.277	4.86938		66.48	84.61	83.23	78.1067	10.0926
2410003K15Rik	hypothetical protein LOC75593	36.6	42.92	29.88	36.4667	6.52102		43.72	36.83	37.19	39.2467	3.8782
2410004A20Rik	protein Filia	0	0	0	0	0		0	0	0	0	0
2410004B18Rik	hypothetical protein LOC66421	69.54	77.83	78.32	75.23	4.93377		100.31	65.81	68.97	78.3633	19.0719
2410004I01Rik		0	0	0	0	0		0	0	0	0	0
2410004N09Rik		35.91	40.58	26.56	34.35	7.139		59.99	35.93	44.41	46.7767	12.2033
2410004P03Rik	hypothetical protein LOC73667 isoform 2	0	0	0	0	0		0	0	0	0	0
2410006H16Rik		244.88	216.58	193.31	218.257	25.8259		251.44	361.36	251.34	288.047	63.4912
2410012M07Rik	proline-rich protein 23	0	0	0	0	0		0	0	0	0	0
2410015M20Rik	protein QIL1	140.57	134.61	121.11	132.097	9.97048		98.5	98.07	98.24	98.27	0.216564
2410016O06Rik	lysine-specific demethylase NO66	16.36	17.93	22.65	18.98	3.27382		23.98	14.16	19.54	19.2267	4.91749
2410017I17Rik		0	0	0	0	0		0	0	0	0	0
2410017P09Rik	hypothetical protein LOC69709	33.4	28.31	24.11	28.6067	4.6521		16.49	29.98	35.25	27.24	9.67549
2410018L13Rik		0.26	0.5	0.62	0.46	0.183303		0	0.14	0.16	0.1	0.087178
2410018M08Rik	SCAN domain containing 3	40.1	38.02	28.71	35.61	6.0654		44.65	45.19	54.09	47.9767	5.30118
2410022L05Rik	cooperator of PRMT5	36.72	31.65	26.72	31.6967	5.00016		41.59	31.76	25.68	33.01	8.02832
2410042D21Rik	hypothetical protein LOC72425	77.64	84.2	93.45	85.0967	7.94305		50.07	38.6	44.07	44.2467	5.73704
2410066E13Rik	hypothetical protein LOC68235	17.15	9.92	7.21	11.4267	5.13843		19.74	24	18.13	20.6233	3.03306
2410075B13Rik	coiled-coil domain containing 121-like isoform	11.89	9.2	8.84	9.97667	1.66674		7.64	11.47	14.72	11.2767	3.54396
2410076I21Rik	hypothetical protein LOC73673	2.67	0	2.82	1.83	1.5866		0	0	0	0	0
2410089E03Rik	transmembrane protein ENSP00000382582 homolog	20.96	18.43	20.98	20.1233	1.4665		16.66	21.58	18.37	18.87	2.49782
2410091C18Rik	protein midA homolog, mitochondrial precursor	33.25	34.64	34.37	34.0867	0.737044		28.21	27.49	32.63	29.4433	2.78312
2410127L17Rik	hypothetical protein LOC67383	19.49	24.42	22.8	22.2367	2.51281		17.3	14.1	13.6	15	2.00749
2410131K14Rik	hypothetical protein LOC76792 precursor	19.95	20.72	18.36	19.6767	1.20351		26.97	31.72	22.73	27.14	4.49741
2410137F16Rik		0	0	0	0	0		0	0	0	0	0
2410137M14Rik	hypothetical protein LOC76797	0	0	0	0	0		0	0	0	0	0
2500003M10Rik	Friend of PRMT1 protein	245.54	264.92	242.38	250.947	12.204		221.44	226.22	200.8	216.153	13.5095
2510002D24Rik	hypothetical protein LOC72307	37.91	40.43	31.57	36.6367	4.56519		48.23	36.53	41.49	42.0833	5.87252
2510003E04Rik	KIF1-binding protein	55	53.37	60.02	56.13	3.46602		50.27	51.27	59.07	53.5367	4.81802
2510006D16Rik	transmembrane protein 234	250.51	236.66	195.88	227.683	28.3997		274.28	233.79	254.78	254.283	20.2496
2510009E07Rik	hypothetical protein LOC72190	171.3	182.11	189.22	180.877	9.02344		128.88	138.57	170.03	145.827	21.5134
2510012J08Rik	hypothetical protein LOC70312	90.13	93.68	95	92.9367	2.51866		116.5	79.44	94.33	96.7567	18.6488
2510039O18Rik	hypothetical protein LOC77034 precursor	103.77	104.14	94.87	100.927	5.24849		100.17	97.37	118.33	105.29	11.3794
2510049J12Rik	hypothetical protein LOC70291	1.02	0.8	0.78	0.866667	0.133167		0	0	0	0	0
2610001J05Rik		139.94	137.51	131.29	136.247	4.46124		92.65	118.93	123.88	111.82	16.7852
2610002D18Rik	aurora A-binding protein	6.35	12.84	10.35	9.84667	3.27415		0	2.29	1.03	1.10667	1.14692
2610002I17Rik	transmembrane protein 103	19.86	19.67	17.81	19.1133	1.13271		12.05	5.67	9.22	8.98	3.19676
2610002J02Rik	hypothetical protein LOC67513	68.09	65.88	54.79	62.92	7.12697		71.39	88.81	75.47	78.5567	9.11097
2610002M06Rik	charged multivesicular body protein 1b-2	33.6	28.09	27.67	29.7867	3.30911		30.05	31.44	28.87	30.12	1.28643
2610005L07Rik		27.24	26.79	25.93	26.6533	0.665607		12.76	13.49	15.05	13.7667	1.1698
2610008E11Rik	hypothetical protein LOC72128	26.19	24.98	27.42	26.1967	1.22001		20.86	23.26	23.47	22.53	1.45007
2610015P09Rik	hypothetical protein LOC212153	7.44	7.07	8.32	7.61	0.642106		7.07	11.7	9.14	9.30333	2.31932
2610017I09Rik		0	0	0	0	0		0	0	0	0	0
2610018G03Rik	serine/threonine-protein kinase MST4	0	0	0	0	0		0	3.5	1.07	1.52333	1.7935
2610019F03Rik	hypothetical protein LOC72148	86.19	84.28	66.31	78.9267	10.968		101.7	112.53	145.11	119.78	22.5949
2610020C07Rik		9.06	7.49	9.97	8.84	1.25455		0.19	3.4	4.43	2.67333	2.21143
2610020H08Rik	exonuclease NEF-sp isoform 1	28.64	29.74	29.33	29.2367	0.555908		17.41	10.37	16.96	14.9133	3.94107
2610021K21Rik	EF-hand calcium-binding domain-containing	5.25	5.49	3.46	4.73333	1.10925		3.16	0	0	1.05333	1.82443
2610024G14Rik	mitochondrial nitric oxide synthase	29.27	26.8	30.36	28.81	1.82403		31.21	15.02	17.56	21.2633	8.70718
2610027L16Rik	pumilio domain-containing protein C14orf21	31.95	37	30.62	33.19	3.3659		16.61	22.59	23.83	21.01	3.86062
2610028E06Rik		0	0	0	0	0		0	0	0	0	0
2610028H24Rik	hypothetical protein LOC76964	0	0	0.01	0.00333333	0.0057735		1.1	0	0	0.366667	0.635085
2610029G23Rik	hypothetical protein LOC67683	33.15	28.82	32.86	31.61	2.42056		16.57	21.89	20.82	19.76	2.81395
2610029I01Rik	hypothetical protein LOC77032	34.36	37.27	37.76	36.4633	1.83794		19.52	17.79	19.45	18.92	0.979234
2610034B18Rik	hypothetical protein LOC70420	73.48	77.36	68.17	73.0033	4.61351		33.33	42.36	39.27	38.32	4.58935
2610034M16Rik	hypothetical protein LOC69239	0	0	0	0	0		3.23	1.12	0	1.45	1.64009
2610035D17Rik		10.34	9.97	2.96	7.75667	4.15815		16.78	15.7	13.71	15.3967	1.55732
2610039C10Rik	protein Mis18-alpha	78.51	74.54	92.16	81.7367	9.24254		41.18	48.34	54.47	47.9967	6.65165
2610044O15Rik	hypothetical protein LOC72139	27.38	22.63	28.19	26.0667	3.00367		12.99	23.96	15.51	17.4867	5.74592
2610100L16Rik		0	0	0	0	0		0	0	0	0	0
2610101N10Rik	U2 snRNP-associated SURP motif-containing	90.83	93.2	107.03	97.02	8.74953		67.09	71.71	69.51	69.4367	2.31087
2610109H07Rik	draxin precursor	0	0	0	0	0		0	0	0	0	0
2610203C20Rik		2.49	1.39	3.36	2.41333	0.987235		12.61	7.84	2.31	7.58667	5.15467
2610203C22Rik		2.45	6.24	8.41	5.7	3.01647		0	0	0	0	0
2610204G22Rik		3.69	0	0	1.23	2.13042		0	5.35	0	1.78333	3.08882
2610206C17Rik		2.72	2.95	2.14	2.60333	0.417413		0	1.33	5.26	2.19667	2.735
2610301B20Rik	hypothetical protein LOC67157	30.99	33.29	43.01	35.7633	6.38029		23.69	27.3	29.88	26.9567	3.10925
2610301G19Rik	p30 DBC protein	119.27	133.1	129.44	127.27	7.16581		112.55	87.93	93.71	98.0633	12.8744
2610305D13Rik	hypothetical protein LOC112422	74.68	91.17	103.48	89.7767	14.4505		30.31	43.33	58.4	44.0133	14.0575
2610306M01Rik		15.17	12.54	6.65	11.4533	4.36271		28.05	8.03	12.34	16.14	10.5371
2610318N02Rik	hypothetical protein LOC70458	3.89	5.41	5.91	5.07	1.05205		0	0	0	0	0
2610507B11Rik	hypothetical protein LOC72503 precursor	227.58	224.84	244.66	232.36	10.7399		166.58	164.84	144.93	158.783	12.0288
2610507I01Rik		24.25	31.16	21.62	25.6767	4.92742		24.76	17.9	23.03	21.8967	3.56766
2610524H06Rik	hypothetical protein LOC330173	41.52	45.23	37.74	41.4967	3.74505		30.42	28.71	23.03	27.3867	3.86865
2610528A11Rik	hypothetical protein LOC70045 precursor	0	0	1.63	0.543333	0.941081		0	0	0	0	0
2610528E23Rik	hypothetical protein LOC66497	25.33	28.73	25.92	26.66	1.81678		38.24	9.82	12.31	20.1233	15.7388
2610528J11Rik	hypothetical protein LOC66451	0	0	0	0	0		0	0	0	0	0
2700007P21Rik	hypothetical protein LOC212772	52.19	56.07	64.14	57.4667	6.0962		32.57	36.95	51.56	40.36	9.94365
2700023E23Rik		7.51	12.07	6.7	8.76	2.89501		22.91	12.85	7.62	14.46	7.77111
2700029M09Rik	hypothetical protein LOC72612	98.57	106.84	142.5	115.97	23.3448		66.9	71.14	64.86	67.6333	3.20358
2700046A07Rik		1.19	1.68	2.3	1.72333	0.556267		0	1.18	0	0.393333	0.681273
2700046G09Rik		3.9	2.5	2.91	3.10333	0.719745		0	4.83	9.28	4.70333	4.6413
2700049A03Rik	Talpid3 protein isoform 2	20.88	19.37	20.75	20.3333	0.836799		13.47	20.84	11.25	15.1867	5.02018
2700050L05Rik	erythroid differentiation-related factor 1	21.95	21.27	26.31	23.1767	2.73476		22.11	24.64	21.83	22.86	1.54787
2700060E02Rik	hypothetical protein LOC68045	93.43	100.14	87	93.5233	6.5705		172.95	145.55	51.66	123.387	63.61
2700062C07Rik	hypothetical protein LOC68046	20.31	20.34	18.36	19.67	1.13459		11.15	19.46	16.57	15.7267	4.2187
2700078E11Rik	hypothetical protein LOC78832 isoform 3	98.94	89.44	93.94	94.1067	4.75219		60.4	66.55	74.76	67.2367	7.20458
2700078K21Rik	mps one binder kinase activator-like 2	143.75	146.65	107.04	132.48	22.0794		247.32	203.22	154.86	201.8	46.2464
2700081O15Rik	hypothetical protein LOC108899	200.72	184.47	189.1	191.43	8.37182		188.35	205.2	247.76	213.77	30.6181
2700086A05Rik		0	0	0	0	0		0	0	0	0	0
2700089E24Rik	hypothetical protein LOC381820	211.25	230.18	236.12	225.85	12.9881		208.44	218.53	178.03	201.667	21.0825
2700090O03Rik	hypothetical protein LOC72632	0	0	0	0	0		0	0	0	0	0
2700094K13Rik	selenoprotein H	263.41	331.16	329.74	308.103	38.7121		196.79	152.21	175.5	174.833	22.2975
2700097O09Rik	hypothetical protein LOC72658	25.01	21.44	21.15	22.5333	2.14975		22.05	21.74	12.49	18.76	5.43219
2700099C18Rik		21.02	29.52	32.44	27.66	5.93286		4.23	2.39	1.47	2.69667	1.40532
2810001G20Rik		38.02	41.28	40.58	39.96	1.71616		25.99	65.5	53.78	48.4233	20.2924
2810002D19Rik		21.25	22.23	25.67	23.05	2.32129		15.26	34.37	20.63	23.42	9.85576
2810002N01Rik	apoptogenic 1 isoform 1	120.4	126.76	105.41	117.523	10.9618		152.83	114.54	91.75	119.707	30.866
2810004N23Rik	hypothetical protein LOC66523	58.48	59.46	69.93	62.6233	6.3467		25.81	42.85	39.92	36.1933	9.11079
2810006K23Rik	probable peptide chain release factor C12orf65	34.6	35.3	39	36.3	2.36432		10.47	15.05	21.35	15.6233	5.46261
2810007J24Rik	sulfotransferase-like protein 1	0	0	0	0	0		0	0	0	0	0
2810008D09Rik		10.73	16.72	13.55	13.6667	2.9967		79.24	38.8	32.34	50.1267	25.4189
2810008M24Rik	hypothetical protein LOC75616	248.46	285.92	277.79	270.723	19.7045		124.47	175.26	138.22	145.983	26.2699
2810021B07Rik	TTD non-photosensitive 1 protein homolog	27.72	26.51	30.42	28.2167	2.00176		19.52	20.41	25.16	21.6967	3.03217
2810021J22Rik	hypothetical protein LOC69944	5.14	3.29	4.11	4.18	0.926984		0.54	2.42	4.18	2.38	1.82033
2810025M15Rik		293.19	334.99	337.41	321.863	24.8613		222.61	207.32	217.51	215.813	7.78492
2810030E01Rik	protein DLN-1	5.85	10.2	9.14	8.39667	2.26827		1.86	4.42	3.2	3.16	1.28047
2810032G03Rik		1.46	0	0	0.486667	0.842931		0	2.56	3.01	1.85667	1.62359
2810046L04Rik	hypothetical protein LOC212127	107.75	98.88	102.89	103.173	4.44178		54.6	73.34	78.49	68.81	12.5727
2810047C21Rik1		0	0	0.15	0.05	0.0866025		0.27	0.21	0	0.16	0.141774
2810055F11Rik	probable proline racemase	6.43	18.92	11.4	12.25	6.28824		5.05	16.25	9.88	10.3933	5.61762
2810055G20Rik		3.68	2.12	2.67	2.82333	0.791223		0.78	4.7	2.74	2.74	1.96
2810403A07Rik	nuclear ribonucleoprotein K homology domain	176.35	178.19	223.49	192.677	26.701		156.18	162.25	161.25	159.893	3.25448
2810403D21Rik		8.08	11.7	6.9	8.89333	2.50123		0	3.1	8.8	3.96667	4.46356
2810405F15Rik		0	0	0	0	0		0	0	0	0	0
2810405K02Rik	prostamide/prostaglandin F synthase	28.14	22.84	19.81	23.5967	4.21623		26.26	26.95	31.09	28.1	2.6123
2810407C02Rik	selenoprotein T precursor	302.63	300.92	327.11	310.22	14.6521		234.5	262.07	246.54	247.703	13.8218
2810408A11Rik	protein phosphatase inhibitor 2-like	8.96	13.64	8.4	10.3333	2.87731		4.51	1.46	2.3	2.75667	1.57545
2810408I11Rik		13.34	23.56	34.61	23.8367	10.6377		0	0	12.21	4.07	7.04945
2810408M09Rik	hypothetical protein LOC381406	38.48	40.61	35.58	38.2233	2.5248		16.06	21.49	31.04	22.8633	7.58384
2810410L24Rik		11.64	13.22	9.03	11.2967	2.11599		35.63	16.47	13.97	22.0233	11.8498
2810417H13Rik	PCNA-associated factor	83.74	132.02	166.12	127.293	41.3929		0	1.24	0	0.413333	0.715914
2810422J05Rik	hypothetical protein LOC75620	84	73.72	57.4	71.7067	13.4138		39.06	58.21	54.55	50.6067	10.1658
2810422O20Rik	histidine protein methyltransferase 1 homolog	18.3	15.2	12.24	15.2467	3.03027		26.37	17.78	9.95	18.0333	8.21293
2810428I15Rik	hypothetical protein LOC66462	124.28	112.11	96.8	111.063	13.7699		102.94	114.71	180.82	132.823	41.9809
2810429I04Rik		3.46	2.49	3.8	3.25	0.679779		0	0	0	0	0
2810432D09Rik	alba-like protein C9orf23 homolog	40.22	43.42	42.07	41.9033	1.6065		37.53	39.99	41.39	39.6367	1.95411
2810432L12Rik	transmembrane protein C9orf125 homolog	18.35	14.78	11.01	14.7133	3.67045		38.02	19.62	15.87	24.5033	11.855
2810433D01Rik		0	0	0	0	0		2.03	1.72	0	1.25	1.09357
2810442I21Rik		0	0.53	1.29	0.606667	0.648408		0	0	0	0	0
2810453I06Rik	STAT3-interacting protein as a repressor	42.7	45.27	52.55	46.84	5.10924		34.61	64.39	55.77	51.59	15.3237
2810454H06Rik		1.18	2.67	1.25	1.7	0.840773		9.66	3.33	5.71	6.23333	3.19729
2810459M11Rik	hypothetical protein LOC72792 isoform 1	0	0	0.4	0.133333	0.23094		0	0.62	0	0.206667	0.357957
2810474O19Rik	hypothetical protein LOC67246	47.04	54.08	47.06	49.3933	4.05878		47.62	69.56	38.63	51.9367	15.9104
2900002K06Rik		4.61	3.05	2.08	3.24667	1.27641		0.01	3	1.72	1.57667	1.50014
2900005J15Rik		0.86	2.25	0.74	1.28333	0.839305		0	1.85	0	0.616667	1.0681
2900006K08Rik	hypothetical protein LOC72873	0	0	0.63	0.21	0.363731		0	1	0.31	0.436667	0.511892
2900010J23Rik	DNA repair protein SWI5 homolog	227.94	231.17	234.73	231.28	3.39634		223.85	249.01	156.57	209.81	47.7926
2900010M23Rik	hypothetical protein LOC67267	85.33	115.41	91.28	97.34	15.9294		198.16	131.3	47.06	125.507	75.7164
2900011O08Rik	hypothetical protein LOC67254	0.7	0	0.75	0.483333	0.419325		0	0	0	0	0
2900026A02Rik	hypothetical protein LOC243219	194.28	194.61	177.76	188.883	9.6345		197.38	189.46	189.38	192.073	4.59588
2900041M22Rik		0	0	0	0	0		0	4.68	5.1	3.26	2.83104
2900052N01Rik		0	0	0	0	0		0	0.64	0	0.213333	0.369504
2900053A13Rik	hypothetical protein LOC554362	32.12	34.24	36.83	34.3967	2.35891		6.78	22.91	28.59	19.4267	11.3146
2900060B14Rik		0	0	2.97	0.99	1.71473		17.17	3.22	15.48	11.9567	7.61321
2900064A13Rik	RIKEN cDNA 2900064A13 precursor	202.59	216	214.95	211.18	7.45766		343.2	346.48	277.93	322.537	38.6653
2900073G15Rik	myosin light chain, regulatory B-like	981.28	1026.56	963.06	990.3	32.6968		1027.77	1035.35	1019.54	1027.55	7.90723
2900079G21Rik		0	0	0	0	0		0	0	0	0	0
2900092C05Rik	hypothetical protein LOC73090	0	0	0	0	0		0	0	0	0	0
2900092D14Rik		0	0	0	0	0		0	0	0	0	0
2900092E17Rik	PAXIP1-associated protein 1	82.7	73.65	72.7	76.35	5.51974		92.73	87.65	99.78	93.3867	6.0916
2900097C17Rik		125.93	126.46	121.6	124.663	2.66613		72.98	89.62	137.57	100.057	33.536
3000002C10Rik		4.86	6.35	3.78	4.99667	1.29044		1.42	1.65	1.91	1.66	0.245153
3010026O09Rik	hypothetical protein LOC68067	14.06	19.74	14.1	15.9667	3.26786		4.67	6.44	11.21	7.44	3.38274
3110001D03Rik	transmembrane protein C9orf123 homolog	121.85	135.83	109.01	122.23	13.414		59	85.27	62.2	68.8233	14.3328
3110001I22Rik	hypothetical protein LOC66598	16.76	19.64	16.29	17.5633	1.81373		22.43	25.39	19.65	22.49	2.87047
3110002H16Rik	colon cancer-associated protein Mic1 homolog	101.51	101.85	88.19	97.1833	7.79031		114.42	124.82	78.54	105.927	24.2809
3110003A17Rik	hypothetical protein LOC73112	120.87	181.87	178.14	160.293	34.1925		98.46	91.14	80.62	90.0733	8.96771
3110007F17Rik	hypothetical protein LOC73061	19.49	13.2	20.03	17.5733	3.79703		14.93	3.66	6.77	8.45333	5.82052
3110009E18Rik	hypothetical protein LOC73103 isoform 2	7.3	10.2	19.04	12.18	6.11533		12.72	15.06	3.4	10.3933	6.16838
3110021A11Rik		0	0	0	0	0		0	0	0	0	0
3110035E14Rik	hypothetical protein LOC76982	0.78	0	1.36	0.713333	0.682447		1.15	0	0	0.383333	0.663953
3110039M20Rik		0	0	0	0	0		0	0	0	0	0
3110040N11Rik	hypothetical protein LOC67290	47.3	36.15	28.9	37.45	9.26863		29.32	27.08	38.18	31.5267	5.8698
3110043O21Rik	hypothetical protein LOC73205	38.04	38.18	32.92	36.38	2.99727		28.78	50.93	39.52	39.7433	11.0767
3110047P20Rik	hypothetical protein LOC319807	0	0	0	0	0		0	0	0	0	0
3110052M02Rik	zinc finger protein 51-like	13.97	8.33	18.86	13.72	5.26945		9.62	17.93	12.51	13.3533	4.2187
3110056O03Rik	signal peptide peptidase-like 2B	69.82	69.14	59.25	66.07	5.91607		62.68	56.1	52.29	57.0233	5.25618
3110057O12Rik	hypothetical protein LOC269423 precursor	14.86	12.13	12.48	13.1567	1.48547		8.76	11.08	3.83	7.89	3.70247
3110062M04Rik	modulator of retrovirus infection homolog	18.1	14.82	18.27	17.0633	1.94464		11.38	22.76	14.11	16.0833	5.9411
3110070M22Rik		1.53	2.02	2.14	1.89667	0.323161		4.74	6.05	1.83	4.20667	2.15996
3110079O15Rik	hypothetical protein LOC73234 precursor	0	0	0	0	0		0	0	0	0	0
3110082D06Rik	patched domain-containing protein C6orf138	0	0	0	0	0		0	0	0	0	0
3110082I17Rik	hypothetical protein LOC73212	31.02	30.25	28.21	29.8267	1.45204		29.51	49.04	25.08	34.5433	12.7484
3110099E03Rik		0.63	0	0.64	0.423333	0.366652		0	0.96	0	0.32	0.554256
3200002M19Rik	hypothetical protein LOC75430	20.92	18.26	22.05	20.41	1.94579		32.77	16.57	12.92	20.7533	10.5655
3230401D17Rik	oxidative stress responsive 1	74.09	76.44	80.51	77.0133	3.24817		90.4	108.35	72.55	90.4333	17.9
3300002I08Rik	zinc finger protein family member	3.18	3.55	6.77	4.5	1.97456		1.7	0	4.08	1.92667	2.04942
3425401B19Rik	hypothetical protein LOC100504518	0.19	0	0	0.0633333	0.109697		0	0	0	0	0
3632451O06Rik	hypothetical protein LOC67419 precursor	5.48	5.38	6.99	5.95	0.902053		0	2.94	0	0.98	1.69741
3830403N18Rik	Xlr-like	14.77	13.33	9.89	12.6633	2.50738		3.84	7.75	12.71	8.1	4.44535
3830406C13Rik	hypothetical protein LOC218734 isoform 2	25.86	28.28	31.55	28.5633	2.85556		21.08	33.94	41.17	32.0633	10.1756
3830408C21Rik		6.18	7.81	4.82	6.27	1.49703		6.59	8.01	3.01	5.87	2.57659
3830417A13Rik	hypothetical protein LOC70696	0	0	0	0	0		0	0	0	0	0
3830431G21Rik	hypothetical protein LOC217682	0	0	0	0	0		0	0.64	0	0.213333	0.369504
3930402G23Rik		0	0	0	0	0		0	0.63	0	0.21	0.363731
4430402I18Rik	hypothetical protein LOC381218	1.92	1.93	1.97	1.94	0.0264575		1.14	4.42	1.75	2.43667	1.74449
4632411B12Rik	hypothetical protein LOC226976	93.89	90.8	89.4	91.3633	2.2974		99.31	106.48	88.81	98.2	8.88714
4632415K11Rik	hypothetical protein LOC74347	14.9	14.49	13.13	14.1733	0.926517		9.28	10.94	11.8	10.6733	1.28099
4632415L05Rik		22.34	23.31	23.29	22.98	0.554346		14.59	20.39	17.58	17.52	2.90047
4632427E13Rik		2.8	0	0	0.933333	1.61658		0	4.4	4.89	3.09667	2.69296
4632428C04Rik		3.53	3.47	2.68	3.22667	0.474377		2.69	8.53	16.49	9.23667	6.92709
4632428N05Rik	platelet receptor Gi24 isoform 2 precursor	195.43	219.83	181.14	198.8	19.5639		78.8	65.19	74.48	72.8233	6.9546
4632434I11Rik	nitric oxide-inducible gene protein	16.22	22.71	31.52	23.4833	7.67926		2.32	6.66	8.84	5.94	3.3191
4732415M23Rik	hypothetical protein LOC320869	0	0	0	0	0		0	0	2.68	0.893333	1.5473
4732416N19Rik		2.82	1.18	2.99	2.33	0.99955		52.62	45.53	4.46	34.2033	26.0013
4732418C07Rik	hypothetical protein LOC230648	89.38	76.29	74.17	79.9467	8.23799		78.59	99.74	84.13	87.4867	10.9673
4732456N10Rik	hypothetical protein LOC239673	0	0	0	0	0		0	0	0	0	0
4732471D19Rik	hypothetical protein LOC319719	14.78	13.76	18.08	15.54	2.25805		8.52	15.4	11.91	11.9433	3.44012
4732471J01Rik		0.46	0.62	0.86	0.646667	0.201329		0	0	0.34	0.113333	0.196299
4831426I19Rik	nesprin-3 isoform alpha	7.77	5.46	6.06	6.43	1.19862		13.79	23.02	19.04	18.6167	4.62954
4831440E17Rik		0.52	0.54	0.67	0.576667	0.0814453		0.65	1.25	0.75	0.883333	0.321455
4832428D23Rik	hypothetical protein LOC403183	0	0	0	0	0		0	0	0	0	0
4833403I15Rik	aminopeptidase Q	0.55	0.7	0	0.416667	0.368556		0	0.59	1.62	0.736667	0.819898
4833413D08Rik	vomeromodulin precursor	0	0	0	0	0		0	0	0	0	0
4833418N02Rik		2.86	1.34	1.42	1.87333	0.855414		11.76	4.98	2.83	6.52333	4.66075
4833420G17Rik	hypothetical protein LOC67392	73.86	93.59	86.41	84.62	9.98606		76.14	92.7	74.72	81.1867	9.99609
4833422C13Rik		3.18	2.59	0.89	2.22	1.18899		9.6	17.77	9.41	12.26	4.77275
4833422F24Rik	transmembrane protein C20orf123 homolog	0	0	0	0	0		0	0	0	0	0
4833423E24Rik	fatty acid desaturase 2-like protein	0	0	0	0	0		0	0	0	0	0
4833424O15Rik	lipid phosphate phosphatase-related protein type	0.61	0	0	0.203333	0.352184		1.31	3.49	0	1.6	1.76298
4833427G06Rik	hypothetical protein LOC235345	0	0	0	0	0		0	0	0	0	0
4833439L19Rik	hypothetical protein LOC97820	136.13	139.42	127.07	134.207	6.3957		131.08	165.33	144.48	146.963	17.2595
4833442J19Rik	methyltransferase-like protein 20	9.41	11.75	5.85	9.00333	2.97095		12.37	22.62	16.94	17.31	5.13501
4921501E09Rik	PHD finger protein 8-like	0	0	0	0	0		0	0	0	0	0
4921504E06Rik	hypothetical protein LOC70909	0	0	0	0	0		0	0	0	0	0
4921506M07Rik	hypothetical protein LOC70846	0	0	0	0	0		0	0	0	0	0
4921507P07Rik	hypothetical protein LOC70821	3.74	2.88	2.73	3.11667	0.545008		11.03	5.62	6.85	7.83333	2.83588
4921509C19Rik	sperm motility kinase X	0	0	0	0	0		0	0	0	0	0
4921510H08Rik	hypothetical protein LOC66716	0	0	0	0	0		0	0	0	0	0
4921511C20Rik		0	0	0	0	0		0	0	0	0	0
4921511H03Rik	hypothetical protein LOC70920	0	0	0	0	0		0	0	0	0	0
4921511M17Rik	hypothetical protein LOC667256	0	0	0	0	0		0	0	0	0	0
4921513D23Rik	limkain-b1	90.31	81.89	78.69	83.63	6.00223		88.67	98.32	86.77	91.2533	6.19321
4921513I03Rik		0.83	0.96	0	0.596667	0.520801		0	0	0	0	0
4921515J06Rik	small RNA 2'-O-methyltransferase	0	0	0	0	0		1.42	0	0	0.473333	0.819837
4921517D21Rik	hypothetical protein LOC67722	0	0	0	0	0		0	0	0	0	0
4921517D22Rik	hypothetical protein LOC70900	0	0	0	0	0		0	0	0	0	0
4921517L17Rik	hypothetical protein LOC70873	4.6	3.89	4.53	4.34	0.39128		1.22	6.29	8.68	5.39667	3.80939
4921523A10Rik	PP2C-like domain-containing protein C3orf48	0.46	0.52	0.61	0.53	0.0754983		0.89	0.69	0.45	0.676667	0.220303
4921524J17Rik		110.96	101.18	119.73	110.623	9.27958		35.25	58.45	48.47	47.39	11.6376
4921524L21Rik	hypothetical protein LOC70901	0	0	0	0	0		0	0	0	0	0
4921528I01Rik	hypothetical protein LOC70950	0	0	0	0	0		0	0	0	0	0
4921528O07Rik	hypothetical protein LOC78258	0	0	0	0	0		0	0	0	0	0
4921530D09Rik	hypothetical protein LOC77058	0	0	0	0	0		0	0	0	0	0
4921530L18Rik		2.05	1.91	0	1.32	1.14529		0	5.18	4.72	3.3	2.86712
4921530L21Rik	hypothetical protein LOC66732	0	0	0	0	0		0	0	0	0	0
4921531C22Rik		9.15	7.56	9.02	8.57667	0.882855		3.25	10.57	10.35	8.05667	4.16415
4921533I20Rik		1.66	1.38	0	1.01333	0.888669		0	4.44	0	1.48	2.56344
4921536K21Rik	hypothetical protein LOC67430	1.45	0.85	0.71	1.00333	0.393107		0	0	2.67	0.89	1.54153
4921539E11Rik	hypothetical protein LOC70941 isoform 2	0	0	0	0	0		0	0	0	0	0
4922501C03Rik	protein QN1 homolog	19.23	21.5	24.85	21.86	2.82724		12.53	19.41	14.86	15.6	3.49919
4922501L14Rik	hypothetical protein LOC209601	0	0	0	0	0		0	0	0	0	0
4922502D21Rik	C-type lectin-like receptor 2m	0	0	0	0	0		0	0	0	0	0
4922505E12Rik	hypothetical protein LOC433386	0	0	0	0	0		0	0	0	0	0
4922505G16Rik	hypothetical protein LOC629499	0	0.06	0	0.02	0.034641		0	0	1.13	0.376667	0.652406
4930402F06Rik	hypothetical protein LOC74854	0	0	0	0	0		0	0	0	0	0
4930402H24Rik	hypothetical protein LOC228602	102.63	99.9	93.55	98.6933	4.65872		84.55	103.64	82.68	90.29	11.5992
4930403L05Rik		0	0	0	0	0		0	0	0	0	0
4930403N07Rik	hypothetical protein LOC73936	0	0	0	0	0		0.45	0.03	0	0.16	0.251595
4930404A10Rik	hypothetical protein LOC74847	0	0	0	0	0		0	0	0	0	0
4930404H21Rik	hypothetical protein LOC73808	0	0	0	0	0		0	0	0	0	0
4930404I05Rik		2.49	2.71	0	1.73333	1.50514		2.59	0	0	0.863333	1.49534
4930404N11Rik	hypothetical protein LOC432479	14.39	20.18	19.44	18.0033	3.15104		9.42	18.96	10.82	13.0667	5.15156
4930407I10Rik	hypothetical protein LOC328573	0	0	0	0	0		0	0	0	0	0
4930408F14Rik	hypothetical protein LOC74851	0	0	0	0	0		0	0	0	0	0
4930412C18Rik		1.95	1.34	0.56	1.28333	0.69673		10.5	2.27	4.07	5.61333	4.32662
4930412F15Rik	hypothetical protein LOC242408	0	0	0	0	0		0	0	0	0	0
4930412O13Rik		0	0	0	0	0		0	0	0	0	0
4930415F15Rik	hypothetical protein LOC73862	3.88	2.04	4.47	3.46333	1.26745		0	0	0	0	0
4930415L06Rik	putative SMEK homolog 3	0	0	0	0	0		0	0	0	0	0
4930415O20Rik	hypothetical protein LOC73863	0	0	0	0	0		6.7	0	0	2.23333	3.86825
4930417G10Rik	hypothetical protein LOC74855	0.65	0	0	0.216667	0.375278		0	1.95	0	0.65	1.12583
4930417O13Rik		0	0	0	0	0		0	0	0	0	0
4930420K17Rik	hypothetical protein LOC652925	36.52	48.31	42.5	42.4433	5.8952		47.67	48.62	59.42	51.9033	6.52693
4930422G04Rik	prematurely terminated mRNA decay factor-like	14.06	15.45	19.65	16.3867	2.91033		4.5	3.29	3.47	3.75333	0.652865
4930423M02Rik		0	0	0	0	0		0	0	0	0	0
4930425K10Rik		0	0	0	0	0		0	0	0	0	0
4930426L09Rik		2.68	2.91	3.99	3.19333	0.699452		4.97	2.56	3.53	3.68667	1.21261
4930427A07Rik	hypothetical protein LOC104732	15.2	19.52	20.69	18.47	2.8917		2.61	10.94	4.46	6.00333	4.3742
4930428D18Rik	hypothetical protein LOC619294	0	0	0	0	0		0	0	0	0	0
4930428E23Rik	hypothetical protein LOC434800 precursor	0	0	0	0	0		0	0	2.51	0.836667	1.44915
4930429B21Rik		1.39	1.17	0.8	1.12	0.298161		0	2.26	0	0.753333	1.30481
4930429F11Rik		0	0	0	0	0		0	0	0	0	0
4930430A15Rik	hypothetical protein LOC67575	0	0	0	0	0		0	0	0	0	0
4930430D24Rik	hypothetical protein LOC194735	0	0	0	0	0		3.17	5.73	0.63	3.17667	2.55001
4930430F08Rik	hypothetical protein LOC68281	16.36	16.88	16.63	16.6233	0.260064		13.28	13.66	26.29	17.7433	7.40407
4930431A04Rik	killer cell lectin-like receptor subfamily B	0	0	0	0	0		0	0	0	0	0
4930432K09Rik	hypothetical protein LOC73779 isoform 1	0	0	0	0	0		0	0	0	0	0
4930432K21Rik	hypothetical protein LOC74666 isoform 2	1.66	1.78	0.67	1.37	0.60918		0.98	2.23	0.55	1.25333	0.872716
4930433I11Rik	hypothetical protein LOC243944	0	0	0	0	0		0	0	0	0	0
4930433N12Rik		0	0	0	0	0		0	0	0	0	0
4930435E12Rik	hypothetical protein LOC74663	0	0	0	0	0		0	0	0	0	0
4930441O14Rik		0.94	0.63	0.93	0.833333	0.176163		1.13	0	0.61	0.58	0.565597
4930442L01Rik		0	0	0	0	0		0	0	0	0	0
4930443G12Rik	RIKEN cDNA 4930443G12	0	0	0	0	0		0	0	0	0	0
4930444A02Rik	protein kinase-like protein SgK196	20.55	20.39	17.42	19.4533	1.76273		10.71	13.67	19.39	14.59	4.41253
4930444F02Rik		0	0	0	0	0		0	0	0	0	0
4930444G20Rik	hypothetical protein LOC114671	0	0.32	0	0.106667	0.184752		0	0	0	0	0
4930447C04Rik	protein SIX6OS1	0	0	1.9	0.633333	1.09697		0	0	0	0	0
4930448K20Rik		0	0	0	0	0		0	0	0	0	0
4930449I24Rik	hypothetical protein LOC67410	0	0	0	0	0		0	0	0	0	0
4930451C15Rik	hypothetical protein LOC74685 isoform 2	0	0	0	0	0		0	0	0	0	0
4930451I11Rik	hypothetical protein LOC78118	0	0	0	0	0		0	0	0	0	0
4930452B06Rik	hypothetical protein LOC74430	13.9	19.13	19.52	17.5167	3.13819		2.8	4.54	3.58	3.64	0.87155
4930453N24Rik	hypothetical protein LOC67609	73.45	74.29	75.75	74.4967	1.16384		36.27	49.19	46.95	44.1367	6.90418
4930455C21Rik	transmembrane protein C3orf1 homolog	29.63	29.48	24.22	27.7767	3.08108		9.21	22.66	30.16	20.6767	10.6149
4930455F23Rik	hypothetical protein LOC74895	12.81	16.36	11.35	13.5067	2.57663		10.18	14.8	13.45	12.81	2.37556
4930458L03Rik	RIKEN cDNA 4930458L03	0	0	0	0	0		0	0	0	0	0
4930465K10Rik		0	0	2.44	0.813333	1.40873		0	0	0	0	0
4930467E23Rik	testis-specific gene with ankyrin repeats and	0	0	0	0	0		0	0.17	0	0.0566667	0.0981495
4930468A15Rik	hypothetical protein LOC74987	0	0	0	0	0		0	0	0	0	0
4930469G21Rik	hypothetical protein LOC74933	0	0	0	0	0		0	0	0	0	0
4930470P17Rik		0	0	0	0	0		0	0	0	0	0
4930471G03Rik		0	0	0	0	0		0	0	0	0	0
4930471M23Rik	transmembrane protein C2orf18 homolog precursor	49.5	39.54	30.55	39.8633	9.47914		46	56.57	61.83	54.8	8.06207
4930473A06Rik	hypothetical protein LOC320226	0.75	0.62	0	0.456667	0.400791		2.13	1.07	0.98	1.39333	0.639557
4930474M22Rik		0	0	0	0	0		0	0	0	0	0
4930474N05Rik	hypothetical protein LOC218921	0	0	0	0	0		0	0	0	0	0
4930474N09Rik		0	0	0	0	0		0	0	0	0	0
4930479M11Rik		0	0	0	0	0		0	0	0	0	0
4930480E11Rik	hypothetical protein LOC74910	0	0	0	0	0		0	0	0	0	0
4930481A15Rik		15.34	16.86	13.19	15.13	1.84399		44.73	17.91	82.97	48.5367	32.6966
4930483J18Rik		0	0	0	0	0		0	0	0	0	0
4930486F22Rik		0	0	0	0	0		0	0	0	0	0
4930486L24Rik	testin-2 precursor	12.66	13.73	15.26	13.8833	1.30676		37.14	12.76	24.41	24.77	12.194
4930488L21Rik		0	0	0	0	0		0	0	0	0	0
4930502E18Rik	hypothetical protein LOC75013	0	0	0	0	0		0	0	0	0	0
4930503B20Rik	hypothetical protein LOC75015	0	0	0	0	0		0	0	2.13	0.71	1.22976
4930503E14Rik	hypothetical protein LOC74954	0	0	0	0	0		0	0	0	0	0
4930503E24Rik		19.97	22.04	22.31	21.44	1.2802		38.41	42.93	17.56	32.9667	13.5326
4930503H13Rik		0	0	0	0	0		0	0	0	0	0
4930503L19Rik	hypothetical protein LOC269033 precursor	143.11	161.54	165.83	156.827	12.0711		155.87	146.24	131.38	144.497	12.3377
4930504O13Rik	hypothetical protein LOC403200	0	0	0	0	0		0	0	0	0	0
4930505A04Rik	hypothetical protein LOC75087	0	0	0	0	0		0	0	1.76	0.586667	1.01614
4930506M07Rik	shootin-1 isoform 1	3.92	5.76	3.22	4.3	1.31195		12.35	4.15	2.36	6.28667	5.32673
4930507D05Rik		1.62	0.77	0.74	1.04333	0.499633		0	0.24	1.4	0.546667	0.748688
4930511I11Rik	hypothetical protein LOC67645	0	0	0	0	0		0	0	0	0	0
4930511M06Rik		0	0	0	0	0		2.92	2.12	3.3	2.78	0.602329
4930511M11Rik	hypothetical protein LOC75010 isoform b	0	0	0	0	0		0	0	0	0	0
4930512B01Rik		0	0.59	0.88	0.49	0.448442		0	0	0	0	0
4930513N10Rik		3.94	3.15	2.17	3.08667	0.886698		0.48	0.91	0.36	0.583333	0.289194
4930515G01Rik		3.77	4.14	5.19	4.36667	0.736637		3.93	0	1.69	1.87333	1.9714
4930515G16Rik		0	0	0	0	0		0	0	0	0	0
4930519F09Rik		1.72	1.33	1.11	1.38667	0.308923		8.27	8.71	2.34	6.44	3.55751
4930519F16Rik	hypothetical protein LOC75106	0	0	0	0	0		0	0	0	0	0
4930519G04Rik	hypothetical protein LOC67593	0	0	0	0	0		0	0	0	0	0
4930521A18Rik	hypothetical protein LOC74708	0	0	0	0	0		0	0	0	0	0
4930522H14Rik	hypothetical protein LOC67646 isoform 1	0	0	0	0	0		0	0	0	0	0
4930523C07Rik	hypothetical protein LOC67647	26.72	23.08	21.94	23.9133	2.49658		36.36	80.71	41.62	52.8967	24.2302
4930524B15Rik	hypothetical protein LOC67592	0	0	0	0	0		0	0	0	0	0
4930524E20Rik	ubiquitin-conjugating enzyme E2D 2-like	0	0	0	0	0		0	0	0	0	0
4930524L23Rik		0.85	1.16	0	0.67	0.600583		0.05	0.79	0	0.28	0.44238
4930525F21Rik	hypothetical protein LOC75823	0	0	0	0	0		0	0	0	0	0
4930526D03Rik	hypothetical protein LOC277496	0	0	0	0	0		0	0	0	0	0
4930528A17Rik		1.49	0.83	1.12	1.14667	0.330807		0	1.85	0	0.616667	1.0681
4930528F23Rik	hypothetical protein LOC75178	0	0	0	0	0		0	0	0	0	0
4930529C04Rik		0.68	0.55	0.66	0.63	0.07		0.04	0.24	0.42	0.233333	0.190088
4930529F22Rik	testase-8	0	0	0	0	0		0	0	0	0	0
4930529M08Rik	hypothetical protein LOC78774	0	0	0.85	0.283333	0.490748		0	0	0	0	0
4930534B04Rik	hypothetical protein LOC75216	13.68	16.77	15.73	15.3933	1.57227		8.2	5.19	5.56	6.31667	1.64147
4930538K18Rik	hypothetical protein LOC75180	0	0.85	2.13	0.993333	1.07221		0	3.43	0	1.14333	1.98031
4930539E08Rik	hypothetical protein LOC207819	0.44	0.49	0	0.31	0.269629		0.44	0	0	0.146667	0.254034
4930539J05Rik		51.22	34.47	29.19	38.2933	11.5019		20.39	19.11	79.45	39.65	34.4738
4930542N07Rik	hypothetical protein LOC75185	0	0	0	0	0		0	0	0	0	0
4930544D05Rik	hypothetical protein LOC668433	0	0	0	0	0		0	0	0	0	0
4930544G11Rik	ras homolog gene family, member A	0	0	0	0	0		0	0	0	0	0
4930544O15Rik	hypothetical protein LOC75173	0	0	0	0	0		0	0	0	0	0
4930546C10Rik		0	0	0	0	0		0	0	0	0	0
4930547C10Rik	hypothetical protein LOC68274	0	0	0	0	0		0	0	0	0	0
4930547N16Rik	PARP1-binding protein	17.2	18.92	25.48	20.5333	4.36941		0	0.66	0	0.22	0.381051
4930548H24Rik	hypothetical protein LOC67656	0	2.15	0	0.716667	1.2413		0	0	0	0	0
4930549C01Rik	hypothetical protein LOC67663	0	0	0	0	0		0	0	0	0	0
4930550C14Rik	hypothetical protein LOC75311	3.6	3.54	1.86	3	0.987725		0	0	1.4	0.466667	0.80829
4930550L24Rik	mage-k1	0	0	0	0	0		0	0	0	0	0
4930555G01Rik	hypothetical protein LOC108978	0.17	0	0.06	0.0766667	0.0862168		0	0	0.22	0.0733333	0.127017
4930555I21Rik	hypothetical protein LOC78806	0	0	0	0	0		3.68	0	0	1.22667	2.12465
4930557A04Rik	hypothetical protein LOC385317	0	0	0	0	0		0	0	0	0	0
4930558C23Rik		0	0	0	0	0		0	0	0	0	0
4930558J18Rik		0	1.55	0.81	0.786667	0.775263		0	0	0	0	0
4930558K02Rik	hypothetical protein LOC75368 isoform 1	0	0	0	0	0		0	0	0	0	0
4930562C15Rik	hypothetical protein LOC78809	0	0	0	0	0		0	0	0	0	0
4930562F07Rik		22.92	20.2	16.64	19.92	3.14935		97.21	52.5	50.9	66.87	26.2874
4930563D23Rik	hypothetical protein LOC75328	0	0	0.49	0.163333	0.282902		0	0	0	0	0
4930563E22Rik	hypothetical protein LOC75304	0.48	1.37	1.67	1.17333	0.618897		0	0.64	1.64	0.76	0.826559
4930567H12Rik		0	0	0	0	0		0	0	0	0	0
4930567H17Rik	hypothetical protein LOC619303	0	0	0	0	0		0	0	0	0	0
4930568D16Rik	glycosyltransferase 6 domain-containing protein	0	0	0	0	0		0	0	0	0	0
4930571K23Rik	hypothetical protein LOC75861	0	0	0	0	0		0	0	0	0	0
4930572J05Rik	mesenchymal stem cell protein DSCD75 homolog	10.57	8.82	6.36	8.58333	2.11495		16.14	38.97	38.3	31.1367	12.9918
4930578C19Rik	hypothetical protein LOC75905 precursor	98.15	81.67	69.63	83.15	14.3175		48.53	54.81	38.18	47.1733	8.3976
4930578I06Rik	hypothetical protein LOC67750	0	0	0	0	0		0	0	0	0	0
4930578N16Rik	hypothetical protein LOC75051	4.17	4.46	1.89	3.50667	1.40756		5.64	2.06	1.28	2.99333	2.32502
4930579C15Rik	acrosome formation-associated factor precursor	0	0	2.34	0.78	1.351		2.18	0	2.38	1.52	1.32015
4930579F01Rik	hypothetical protein LOC67741 isoform 1	0	0	0	0	0		0	0	0	0	0
4930579G18Rik		1.43	1.87	1.64	1.64667	0.220076		7.82	4.78	0	4.2	3.94213
4930579G22Rik	hypothetical protein LOC69034	0	0	0	0	0		0	0	2.36	0.786667	1.36255
4930579G24Rik	hypothetical protein LOC75939	26.68	31.69	36.52	31.63	4.92027		9.99	7.51	5.4	7.63333	2.29748
4930579J09Rik	IIIG9 protein	0	0	1.03	0.343333	0.594671		0	0	0	0	0
4930579K19Rik		1.34	0	0	0.446667	0.773649		0	0	0	0	0
4930581F22Rik		10.19	8.33	6.81	8.44333	1.69285		26.67	20.03	21.38	22.6933	3.50942
4930583H14Rik	hypoxia up-regulated mitochondrial movement	15.42	13.48	18.92	15.94	2.75703		15.46	27.42	16.58	19.82	6.60557
4930583K01Rik		0	0	0	0	0		0	0	0	0	0
4930584F24Rik		0	0	0	0	0		0	0	0	0	0
4930588N13Rik	hypothetical protein LOC75860	0	0	0	0	0		0	1.49	0	0.496667	0.860252
4930590J08Rik	hypothetical protein LOC381798	0	0	0	0	0		0	0	0.47	0.156667	0.271355
4930592I03Rik		0	0	0	0	0		0	0	0	0	0
4930594C11Rik		4.12	5.04	4.13	4.43	0.528299		6.6	5.99	3.78	5.45667	1.48372
4930595M18Rik	hypothetical protein LOC245492	0	0	0	0	0		0	0	0	0	0
4930596D02Rik	hypothetical protein LOC239036	0	0	0	0	0		0	0	0	0	0
4931403G20Rik		12.61	1.96	19.64	11.4033	8.90155		1.14	1.05	12.84	5.01	6.78113
4931406B18Rik	hypothetical protein LOC74054	0	0	0	0	0		0	0	0	0	0
4931406C07Rik	ester hydrolase C11orf54 homolog	71.36	65.44	50.81	62.5367	10.5782		56.55	106.7	43.21	68.82	33.4763
4931406H21Rik		0	0	0	0	0		0	0	0	0	0
4931406P16Rik	hypothetical protein LOC233103	428.63	402.05	371.99	400.89	28.3378		480.87	509.61	508.32	499.6	16.2335
4931407G18Rik	calcium-binding and spermatid-specific protein	0	0	0	0	0		0	0	0	0	0
4931408A02Rik	hypothetical protein LOC70967 isoform 1	14.01	14.28	6.98	11.7567	4.13892		47.96	30.41	19.45	32.6067	14.3814
4931408C20Rik	hypothetical protein LOC210940	0	0	0	0	0		0	0	0	0	0
4931409K22Rik	IQ and AAA domain-containing protein 1-like	0	0	0	0	0		0	0	0	0	0
4931414P19Rik	hypothetical protein LOC74359 precursor	13.25	13.89	12.03	13.0567	0.944951		5.05	7.46	10.54	7.68333	2.75181
4931417E11Rik	hypothetical protein LOC66740	0	0	0	0	0		0	0	0	0	0
4931417G12Rik	hypothetical protein LOC70979	1.18	1.57	1.16	1.30333	0.231157		0	1.18	0	0.393333	0.681273
4931423N10Rik	hypothetical protein LOC70981	0	0	0	0	0		0	0	0	0	0
4931428F04Rik	hypothetical protein LOC74356	19	19.99	20	19.6633	0.574485		6.26	4.9	9.34	6.83333	2.27485
4931428L18Rik		0	0	0	0	0		0	0	0	0	0
4931429I11Rik	hypothetical protein LOC70989	0	0	0	0	0		0	0	0	0	0
4931429L15Rik	hypothetical protein LOC74361	0	0	0	0	0		0	0	0	0	0
4931429P17Rik		0	0	0	0	0		0	0	0	0	0
4931431F19Rik	ubiquilin 1-like	0	0	0	0	0		0	0	0	0	0
4931440F15Rik	protein fem-1 homolog A-B	1.53	1.32	2.27	1.70667	0.499032		2.28	3.55	0.92	2.25	1.31526
4931440L10Rik	RIKEN cDNA 4931440L10	0	0	0	0	0		0	0	0	0	0
4931440P22Rik		2.99	2.46	2.28	2.57667	0.369098		5.34	3.09	4.02	4.15	1.13062
4932411E22Rik	hypothetical protein LOC214604	0	0	0	0	0		3.33	1.91	0	1.74667	1.671
4932411G14Rik	hypothetical protein LOC238663	0.57	0.39	0.37	0.443333	0.110151		0	0	0.42	0.14	0.242487
4932411N23Rik	Myb-like DNA-binding domain containing protein	0	0	0	0	0		0	0.65	0	0.216667	0.375278
4932412H11Rik	hypothetical protein LOC242838	0	0	0	0	0		0	0	0	0	0
4932414J04Rik		0	0	0	0	0		0	0	0	0	0
4932414N04Rik	hypothetical protein LOC75721	0	0	0	0	0		0	0	0	0	0
4932415G12Rik		23.97	20.29	17.21	20.49	3.38443		13.82	4.63	7.39	8.61333	4.71555
4932415M13Rik	hypothetical protein LOC211496	0	0	0	0	0		0	0	0	0	0
4932416H05Rik		9.74	8.77	6.05	8.18667	1.91291		2.69	3.66	9.01	5.12	3.40357
4932418E24Rik	hypothetical protein LOC329366	0	0	0	0	0		0	0	0	0	0
4932425I24Rik	AMY-1-associating protein expressed in testis 1	0	0	0	0	0		0	0	0	0	0
4932429P05Rik	SMEK homolog 3, putative	0	0	0	0	0		0	0	0	0	0
4932435O22Rik		0	0	0	0	0		0	0	0	0	0
4932438A13Rik	fragile site-associated protein	72.86	65	76.18	71.3467	5.74158		67.25	84.89	63.42	71.8533	11.4513
4932438H23Rik	hypothetical protein LOC74387	0	0	0	0	0		1.49	1.82	0	1.10333	0.969656
4932441B19Rik	hypothetical protein LOC238683	0	0	0	0	0		0	0	0	0	0
4932441J04Rik		0	0	0	0	0		4.49	0	0	1.49667	2.5923
4932443I19Rik	hypothetical protein LOC403185	0	0	0	0	0		0	0	0	0	0
4933400A11Rik		0	0	0	0	0		0	0	0	0	0
4933400C05Rik	hypothetical protein LOC328019	0	0	0	0	0		0	0	0	0	0
4933400F21Rik		0	0	0	0	0		0	0	0	0	0
4933401B06Rik		0	0	0	0	0		0	0	0	0	0
4933402E13Rik	melanoma-associated antigen 11-like	0	0	0	0	0		0	0	0	0	0
4933402J07Rik	hypothetical protein LOC330820	0.99	1.2	0	0.73	0.640859		2.55	0	0	0.85	1.47224
4933402N03Rik	hypothetical protein LOC233918	0	0	0	0	0		0	0	0	0	0
4933402N22Rik	spermatogenesis associated glutamate (E)-rich	0	0	0	0	0		0	0	0	0	0
4933402P03Rik	hypothetical protein LOC108803	0	0	0	0	0		0	0	0	0	0
4933403F05Rik	hypothetical protein LOC108654	27.61	26.86	27.42	27.2967	0.389915		25.57	23.84	21.95	23.7867	1.81059
4933403G14Rik	hypothetical protein LOC74393	6.97	7.22	6.55	6.91333	0.338575		5.92	5.03	10.34	7.09667	2.84384
4933403O03Rik		0	0	0	0	0		0	0	0	0	0
4933403O08Rik	hypothetical protein LOC71030	0	0	0	0	0		0	0	0	0	0
4933404M02Rik	hypothetical protein LOC66748	6.24	6.48	6.92	6.54667	0.344867		0	2.64	0	0.88	1.5242
4933404O12Rik		6.93	8.14	10.23	8.43333	1.66944		2.33	3.34	5.56	3.74333	1.65234
4933405L10Rik	hypothetical protein LOC71046	0	0	0	0	0		0	0	0	0	0
4933405O20Rik	probable isocitrate dehydrogenase [NAD] gamma 2,	0	0	0	0	0		0	0	0	0	0
4933406F09Rik		0	0	0	0	0		0	0	0	0	0
4933406I18Rik		0	0	0	0	0		0	0	0	0	0
4933406J08Rik	hypothetical protein LOC74401	0	0	0	0	0		0	0	0	0	0
4933406K04Rik		0	0	0	0	0		0	0	0	0	0
4933406M09Rik	hypothetical protein LOC240755	0	0	0	0	0		0	0	0	0	0
4933407C03Rik	C-Maf-inducing protein isoform 2	146.69	137.56	124.07	136.107	11.3798		283.67	226.06	206.45	238.727	40.1381
4933407H18Rik	hypothetical protein LOC71101	36.47	32.16	32.45	33.6933	2.40903		33.03	41.76	25.55	33.4467	8.11303
4933407K13Rik		7.33	8.1	7.41	7.61333	0.42336		5.06	6.79	7.41	6.42	1.21791
4933407L21Rik		0	0	0	0	0		0	0	0	0	0
4933407P14Rik	signal peptide peptidase-like 2C isoform a	0	0	0	0	0		0	0	0	0	0
4933408B17Rik	hypothetical protein LOC271508	2.43	3.48	3.19	3.03333	0.542248		2.45	2	3.3	2.58333	0.660177
4933409G03Rik	hypothetical protein LOC227998	0	0	0	0	0		0	0	0	0	0
4933409K07Rik		0.08	0.08	0.04	0.0666667	0.023094		0	0.03	0.07	0.0333333	0.0351188
4933411G11Rik	hypothetical protein LOC330228	0	0	0	0	0		0	0	0	0	0
4933411K16Rik	hypothetical protein LOC66765	1.49	0	0	0.496667	0.860252		0	0	0	0	0
4933411K20Rik	hypothetical protein LOC66756	47.9	42.33	53.42	47.8833	5.54502		31.25	28.7	34.19	31.38	2.74731
4933412E12Rik		9.34	7.44	8.66	8.48	0.962705		3.26	17.52	8.47	9.75	7.21566
4933412E24Rik	hypothetical protein LOC71088	0	0	0	0	0		0	0	0	0	0
4933413G19Rik	hypothetical protein LOC71149	0	0	0	0	0		0	0	0	0	0
4933413J09Rik		2.48	1.71	2.34	2.17667	0.410163		3.85	3.91	2.92	3.56	0.555068
4933415F23Rik	hypothetical protein LOC66755	0	0	0	0	0		0	0	0	0	0
4933416C03Rik	RIKEN cDNA 4933416C03	0	0	0	0	0		0	0	0	0	0
4933416I08Rik	hypothetical protein LOC71159	0	0	0	0	0		0	0	0	0	0
4933417A18Rik	hypothetical protein LOC66761	0	0	0	0	0		0	0	0	0	0
4933417G07Rik		1.71	4	1.58	2.43	1.36121		10.84	15.01	3.58	9.81	5.78419
4933421E11Rik	receptor-interacting factor 1 isoform 1	58.32	69.12	60.51	62.65	5.70918		63.89	52.08	54.14	56.7033	6.30849
4933421I07Rik	hypothetical protein LOC71162	0	0	0	0	0		0	0	0	0	0
4933421O10Rik		5.32	4.97	4.65	4.98	0.335112		5.41	7.12	6.73	6.42	0.896158
4933422H20Rik	tripartite motif protein 47-like	0.6	0.75	2.4	1.25	0.998749		1.58	0	1.18	0.92	0.821462
4933424B01Rik	cell cycle regulator Mat89Bb homolog	75.91	69.2	88.69	77.9333	9.90128		52.3	69.17	55.55	59.0067	8.95045
4933425L06Rik	hypothetical protein LOC66763	0	0	0	0	0		0	0	0	0	0
4933425O20Rik	hypothetical protein LOC66766	0	0	0	0	0		0	0	0	0	0
4933426M11Rik	hypothetical protein LOC217684 isoform 1	95.97	73.66	94.31	87.98	12.4292		203.65	200.71	205.82	203.393	2.56465
4933427D06Rik	hypothetical protein LOC232217	0	0	0	0	0		0	0	0	0	0
4933427D14Rik	hypothetical protein LOC74477	31.21	28.48	26.54	28.7433	2.34611		13.83	18.73	15.95	16.17	2.4574
4933427E11Rik		0	0	0	0	0		0	0	0	0	0
4933427G17Rik	hypothetical protein LOC74466	0	1.02	0	0.34	0.588897		0	1.01	0	0.336667	0.583124
4933429O19Rik		1.44	1.12	1.28	1.28	0.16		0	1.81	0	0.603333	1.045
4933430H15Rik	leucine-rich repeat-containing protein 71	2.48	1.23	0.64	1.45	0.939521		1.94	2.62	0.94	1.83333	0.845064
4933430I17Rik	hypothetical protein LOC214106	0	1.83	1.53	1.12	0.981478		0	2.28	1.23	1.17	1.14118
4933431E20Rik		5.65	5.17	6.3	5.70667	0.567127		2.14	5.37	5.84	4.45	2.01427
4933432B09Rik	hypothetical protein LOC75729	4.85	4.95	3.96	4.58667	0.545008		2.91	1.88	3.81	2.86667	0.965729
4933432I09Rik		0	0	0	0	0		0	0	0	0	0
4933433C11Rik	hypothetical protein LOC74472	4.97	3.2	3.2	3.79	1.02191		1.46	4.34	7.9	4.56667	3.22598
4933433P14Rik	GSK3-beta interaction protein	48.08	46.35	46.31	46.9133	1.01056		30.95	34.13	46.77	37.2833	8.36814
4933434E20Rik	hypothetical protein LOC99650 isoform 1	57.82	63.72	56.81	59.45	3.73225		64.95	79.29	68.7	70.98	7.43691
4933434I20Rik	glycosyltransferase 54 domain-containing protein	0	0	0	0	0		0	0	0	0	0
4933436C20Rik		26.76	26.14	37.49	30.13	6.38148		28.9	17.07	16.62	20.8633	6.96359
4933436I01Rik	hypothetical protein LOC66780	0	0	0	0	0		0	0	0	0	0
4933437F05Rik	pyrroline-5-carboxylate reductase-like protein	1.57	0	0	0.523333	0.90644		6.53	1.86	0	2.79667	3.36426
4933439C10Rik		11.82	13.22	13.23	12.7567	0.811193		11.71	16.93	17.39	15.3433	3.15495
4933439F18Rik	hypothetical protein LOC66771	53.48	45.5	48.83	49.27	4.00815		61.92	62.65	62.06	62.21	0.387427
5031410I06Rik	hypothetical protein LOC381622	0	0	0	0	0		0	0	0	0	0
5031414D18Rik	hypothetical protein LOC271221	1.96	1.76	1.88	1.86667	0.100664		0	0.57	0	0.19	0.32909
5031425F14Rik		0.5	0	0.67	0.39	0.348281		2.49	0	0	0.83	1.4376
5031426D15Rik		0	0	0	0	0		0	0	0	0	0
5031434O11Rik		2.17	2.54	2.81	2.50667	0.321299		3.7	2.21	10.43	5.44667	4.37952
5031439G07Rik	hypothetical protein LOC223739	63.52	62.21	52.66	59.4633	5.92816		55.1	59.83	55.28	56.7367	2.68042
5033404E19Rik		0	0	0	0	0		0	0	0	0	0
5033406O09Rik		13.52	11.67	13.92	13.0367	1.20035		17.83	8.69	10.04	12.1867	4.93366
5033411D12Rik	hypothetical protein LOC192136	2.35	0.69	1.04	1.36	0.875043		0	1.92	0	0.64	1.10851
5033414D02Rik	transmembrane protein C9orf46 homolog	153.61	170.38	153.1	159.03	9.8327		164.44	165.13	123.7	151.09	23.7229
5133401N09Rik	probable gluconokinase isoform b	31.05	27.45	26.87	28.4567	2.26454		43.98	42.41	44.53	43.64	1.10014
5330413P13Rik		0	0	0	0	0		0	0	0	0	0
5330417C22Rik	hypothetical protein LOC229722	0	0	0	0	0		0	0	0	0	0
5330426P16Rik		23.73	20.75	28.51	24.33	3.91464		30.52	28.71	28.45	29.2267	1.12758
5330434G04Rik		0	0	0	0	0		0	0	0	0	0
5330437I02Rik	acyltransferase 3	0	0	0	0	0		0	0	0	0	0
5330439B14Rik		0.15	0.25	0.34	0.246667	0.0950438		0	0	0.75	0.25	0.433013
5430402E10Rik	hypothetical protein LOC71351	0	0	0	0	0		0	0	0	0	0
5430402O13Rik		1.67	0	0	0.556667	0.964175		0	2.41	0	0.803333	1.39141
5430405G05Rik	hypothetical protein LOC108832	0	0	0	0	0		0	0	0	0	0
5430405H02Rik		5.92	6.42	14.37	8.90333	4.74087		22.77	11.36	9.66	14.5967	7.12917
5430407P10Rik	hypothetical protein LOC227545	4.99	7.17	2.94	5.03333	2.11533		18.17	13.17	25.97	19.1033	6.45084
5430411K18Rik	ectopic P granules protein 5 homolog	24.29	18.17	21.66	21.3733	3.07005		19.8	24.33	19.25	21.1267	2.78776
5430413K10Rik	hypothetical protein LOC433492	0	0	0	0	0		0	0	0	0	0
5430416N02Rik		41.03	27.86	34.17	34.3533	6.58691		62.18	70.27	50.12	60.8567	10.14
5430416O09Rik		17.95	21.42	15.53	18.3	2.96056		32.33	35.03	23.06	30.14	6.27832
5430417L22Rik		26.55	29.35	27.74	27.88	1.40524		47.55	42.52	48.77	46.28	3.3129
5430419D17Rik	putative DMBT1-like protein precursor	0	0	0	0	0		0	0	0	0	0
5430421N21Rik	type II hair keratin	0	0	0	0	0		0	0	0	0	0
5430425J12Rik	hypothetical protein LOC71390	0	0	0	0	0		0	0	0	0	0
5430427O19Rik	hypothetical protein LOC71398	0.78	1.36	1.13	1.09	0.292062		4.21	0.65	0.51	1.79	2.09695
5430435G22Rik	ras-related protein Rab-7b	7.88	7.84	9.56	8.42667	0.981699		12.57	10.28	7.22	10.0233	2.68422
5430437P03Rik	BRISC and BRCA1-A complex member 1	139.67	155.5	130.53	141.9	12.6335		126.55	123.83	123.64	124.673	1.62802
5530400C23Rik	hypothetical protein LOC232426	0	0	0	0	0		0	0	0	0	0
5530401A14Rik		0	0	0	0	0		0	0	0	0	0
5530601H04Rik		6.38	6.26	8.27	6.97	1.12743		0	8.94	4.7	4.54667	4.47197
5730403B10Rik	LITAF-like protein	118.75	113.07	107.99	113.27	5.38279		113.66	117.92	106.98	112.853	5.51443
5730405O15Rik		0	1.53	0	0.51	0.883346		0	0	3.06	1.02	1.76669
5730408K05Rik		17.88	21.43	21.28	20.1967	2.00769		0	0	20.51	6.83667	11.8415
5730409E04Rik	hypothetical protein LOC230757	43.4	39.59	29.36	37.45	7.26052		30.11	43.2	42.17	38.4933	7.27842
5730416F02Rik		2.08	1.58	3.23	2.29667	0.846069		0	5.59	0	1.86333	3.22739
5730419I09Rik	hypothetical protein LOC74741 isoform 1	52.39	50.22	61.31	54.64	5.87741		33.01	41.62	48.41	41.0133	7.7179
5730422E09Rik		0	0	0	0	0		0	0	0	0	0
5730437N04Rik	hypothetical protein LOC70544	163.96	174.98	172.63	170.523	5.80419		137.34	136.49	137.07	136.967	0.434319
5730455O13Rik	protein FRA10AC1 homolog	44.12	48.89	54.57	49.1933	5.2316		64.4	40.93	40.02	48.45	13.8206
5730455P16Rik	protein Njmu-R1	28.95	29.71	32.87	30.51	2.07885		23.01	24.41	19.94	22.4533	2.2864
5730457N03Rik		0	0	0	0	0		0	0	0	0	0
5730469M10Rik	hypothetical protein LOC70564 precursor	39.99	36.8	31.56	36.1167	4.25634		89.55	68.97	27.79	62.1033	31.4474
5730494M16Rik	tubulin polyglutamylase complex subunit 2	48.2	41.6	45.35	45.05	3.31021		48.97	47.98	29.69	42.2133	10.8568
5730494N06Rik	hypothetical protein LOC70612	57.65	53.67	58.41	56.5767	2.54577		88.51	90.74	63.35	80.8667	15.2108
5730507C01Rik	zinc finger protein-like isoform 1	0	0	0.06	0.02	0.034641		0	0	0.12	0.04	0.069282
5730508B09Rik	hypothetical protein LOC70617	53.79	45.85	44.99	48.21	4.85152		38	50.5	58.27	48.9233	10.2266
5730522E02Rik		0	0	0	0	0		0	0	0	0	0
5730528L13Rik	hypothetical protein LOC66665	66.91	75.64	63.79	68.78	6.14234		44.66	37.59	39.04	40.43	3.73434
5730559C18Rik	hypothetical protein LOC67313	0	0	0	0	0		0	0	0	0	0
5730577I03Rik		2.52	2.16	1.73	2.13667	0.395517		3.23	1.09	2.36	2.22667	1.07621
5730590G19Rik	treslin	7.38	9.82	12.12	9.77333	2.37034		0	0.35	0	0.116667	0.202073
5830403L16Rik	epididymal protein e9-2	0	0	0	0	0		0	0	0	0	0
5830405N20Rik	hypothetical protein LOC67596	0	0	0	0	0		0	0	0	0	0
5830411N06Rik	scavenger receptor protein family member isoform	0	0	0	0	0		0	0	0	0	0
5830415F09Rik	nef-associated protein 1	5.79	8.22	8.28	7.43	1.4206		3	8.32	10.53	7.28333	3.87056
5830416P10Rik		0	0.2	0	0.0666667	0.11547		0	0	0	0	0
5830417I10Rik		27.64	27.36	28.6	27.8667	0.650333		29.29	28.89	25.69	27.9567	1.97315
5830418K08Rik	hypothetical protein LOC319675	31.84	32.81	45.35	36.6667	7.53561		16.56	12.51	17.85	15.64	2.78634
5830428M24Rik		0	0	0	0	0		0	0	0	0	0
5830432E09Rik		3.97	4.81	4.98	4.58667	0.540771		3.57	1.27	2.92	2.58667	1.18568
5830433M19Rik	hypothetical protein LOC67770	45.32	47.54	52.16	48.34	3.48947		43.97	35.15	40.28	39.8	4.42955
5930412G12Rik		2.36	1.21	1.59	1.72	0.585918		0	1.66	1.68	1.11333	0.964227
5930416I19Rik		62.65	76.14	73.91	70.9	7.23119		34.82	39.22	34	36.0133	2.80716
5930434B04Rik	calcium channel flower homolog	28.96	22.2	16.83	22.6633	6.07826		21.06	31.73	30.41	27.7333	5.81684
6030405A18Rik	hypothetical protein LOC329641	0	0	0	0	0		0	0	0	0	0
6030408B16Rik		0	0	0	0	0		0	1.07	0	0.356667	0.617765
6030419C18Rik	hypothetical protein LOC319477	2.67	1.4	1.81	1.96	0.648151		5.44	9.69	6.77	7.3	2.17401
6030422M02Rik	minichromosome maintenance complex	0	0	0	0	0		0	0	0	0	0
6030429G01Rik	hypothetical protein LOC436022	13.2	11.83	12.79	12.6067	0.70316		10.4	5.2	5.48	7.02667	2.92475
6030446N20Rik	transmembrane protein C18orf45 homolog	42.81	35.9	35.56	38.09	4.09117		29.42	33.49	32.46	31.79	2.1161
6030458C11Rik	hypothetical protein LOC77877 isoform a	64.73	74.86	65.52	68.37	5.63437		44.34	45.58	52.01	47.31	4.11727
6030468B19Rik	hypothetical protein LOC77727 precursor	0	0	0	0	0		0	0	1.77	0.59	1.02191
6030498E09Rik	hypothetical protein LOC77883	0	0	0	0	0		0	0	0	0	0
6230400D17Rik		1.43	3.59	1.48	2.16667	1.2329		0	0	3.15	1.05	1.81865
6230409E13Rik	hypothetical protein LOC76132	3.34	2.87	2.68	2.96333	0.339755		2.43	4.68	2.86	3.32333	1.19442
6230427J02Rik	Inka1 protein	105.46	122.12	111.57	113.05	8.42803		72.96	47.57	64.64	61.7233	12.9438
6330403A02Rik	hypothetical protein LOC381310	1.19	1.16	0.94	1.09667	0.136504		1.23	4.07	4.37	3.22333	1.73278
6330403K07Rik	hypothetical protein LOC103712	12.64	9.46	10.69	10.93	1.60353		5.89	6.97	2.14	5	2.53501
6330406I15Rik	hypothetical protein LOC70717	0.71	0	0.83	0.513333	0.44859		19.02	40.67	16.3	25.33	13.3543
6330407A03Rik		0	0	0	0	0		0	0	0	0	0
6330407J23Rik	hypothetical protein LOC67412 precursor	0	0	0	0	0		0	0	0	0	0
6330408A02Rik	hypothetical protein LOC321008	11.11	11.19	7.41	9.90333	2.15966		12.51	11.17	11.44	11.7067	0.708684
6330409N04Rik	chronic lymphocytic leukemia deletion region	36.68	36.23	32.55	35.1533	2.26575		69.11	88.92	71.52	76.5167	10.809
6330416G13Rik	transmembrane protein C9orf91 homolog	14.78	15.99	12.01	14.26	2.04032		4.95	10.46	11.75	9.05333	3.61165
6330439K17Rik	ankyrin repeat-containing protein C20orf12	2.67	0.69	1.38	1.58	1.00504		1.95	3.1	3.1	2.71667	0.663953
6330503K22Rik	centrosomal protein CP110	31.2	35.97	39.92	35.6967	4.36642		25.65	24.83	17.11	22.53	4.71173
6330512M04Rik	CD225 family protein FLJ76511 homolog	1.26	0.97	0.99	1.07333	0.161967		6.62	4.7	11.02	7.44667	3.24008
6330527O06Rik	LAMP family protein C20orf103 homolog precursor	0	0	0	0	0		5.05	0	0	1.68333	2.91562
6330545A04Rik	REM2- and Rab-like small GTPase 1	3.56	3.27	2.16	2.99667	0.738941		0	3.69	5.75	3.14667	2.91325
6330549D23Rik		21.34	24.36	25.13	23.61	2.00322		6	11.7	11.02	9.57333	3.11322
6330577E15Rik	swi5-dependent recombination DNA repair protein	341.1	357.74	400.04	366.293	30.3867		269.88	274.09	260.55	268.173	6.92946
6330578E17Rik	hypothetical protein LOC76178	81.31	83.16	82.06	82.1767	0.930502		54.07	59.78	62.89	58.9133	4.47341
6430411K18Rik		0.94	2.88	0	1.27333	1.46865		7.42	16.24	8.34	10.6667	4.84852
6430527G18Rik	interferon regulatory factor 2-binding	109.17	97	91.53	99.2333	9.02958		254.73	232.08	281.06	255.957	24.513
6430531B16Rik	hypothetical protein LOC381933	0	0	0	0	0		0	0	1.37	0.456667	0.79097
6430548M08Rik	hypothetical protein LOC234797 isoform c	88.04	84.27	78.27	83.5267	4.92723		89.54	78.03	78.98	82.1833	6.38874
6430550D23Rik	hypothetical protein LOC320095 isoform 2	1.19	0.63	0	0.606667	0.595343		0	0	1.18	0.393333	0.681273
6430562O15Rik		1.89	0.62	1.76	1.42333	0.698737		5.54	0	0.49	2.01	3.06687
6430571L13Rik	hypothetical protein LOC235599	0.6	0.52	1.01	0.71	0.262869		3.09	1.25	0	1.44667	1.55436
6430573F11Rik	hypothetical protein LOC319582	14.23	17.11	15.92	15.7533	1.44722		8.35	9.3	4.49	7.38	2.54749
6430598A04Rik	neuronal tyrosine phosphorylated adaptor for	1.59	0.84	0.77	1.06667	0.454569		2.91	1.89	1.67	2.15667	0.661614
6430704M03Rik	hypothetical protein LOC230235	0.58	0.39	0.87	0.613333	0.24173		0	1.97	0	0.656667	1.13738
6530401N04Rik	probable D-tyrosyl-tRNA(Tyr) deacylase 2	14.29	18.6	13.78	15.5567	2.64791		15.73	14.41	16.05	15.3967	0.869329
6530402F18Rik		14.47	12.94	10.37	12.5933	2.07187		12.59	18.27	16.16	15.6733	2.8711
6530411M01Rik		0	0	0	0	0		0	0	0	0	0
6530418L21Rik	hypothetical protein LOC109050 isoform 2	6.46	6.24	6.36	6.35333	0.110151		7.58	17.99	10.3	11.9567	5.39911
6720401G13Rik		80.49	73.25	69.88	74.54	5.42136		115.77	99.13	73.85	96.25	21.1079
6720456B07Rik	protein BRICK1	446.21	460.11	393.85	433.39	34.9408		287.54	313.08	307.99	302.87	13.5179
6720456H20Rik	hypothetical protein LOC218989	61.45	53.8	46.97	54.0733	7.24387		73.44	55.82	74.01	67.7567	10.3414
6720463M24Rik	protein aurora borealis	45.49	57.22	84.91	62.54	20.2413		4.76	10.8	6.77	7.44333	3.07578
6720489N17Rik	hypothetical protein LOC211378	5.75	5.89	7.99	6.54333	1.2548		4.19	3.93	4.02	4.04667	0.132035
6820408C15Rik	hypothetical protein LOC228778	0	0	0	0	0		0	0	0	0	0
6820431F20Rik		205.07	235.68	243.11	227.953	20.1627		118.14	140.88	137.53	132.183	12.2767
7420426K07Rik	hypothetical protein LOC546157	0	0	0	0	0		0	0	0	0	0
7420461P10Rik	hypothetical protein LOC100038657	0	0	0	0	0		0.02	0.02	0	0.0133333	0.011547
7530420F21Rik		0	0	0	0	0		0	0	0	0	0
8030411F24Rik	cystatin-14 precursor	0	0	0	0	0		0	0	0	0	0
8030462N17Rik	hypothetical protein LOC212163	46.73	43.22	46.11	45.3533	1.87335		36.14	49.55	44.74	43.4767	6.79368
8430406I07Rik	hypothetical protein LOC74528	21.88	20.13	25.91	22.64	2.964		19.95	13.11	14.09	15.7167	3.69877
8430408G22Rik	protein DEPP	4.42	9.52	5.9	6.61333	2.62376		99.31	58.66	39.3	65.7567	30.628
8430410A17Rik	hypothetical protein LOC232210	70.98	75.97	79.69	75.5467	4.3704		57.66	64.66	50.68	57.6667	6.99
8430410K20Rik	hypothetical protein LOC78100	84.73	99.43	98.08	94.08	8.12542		44.06	58.35	71.08	57.83	13.5175
8430419L09Rik	hypothetical protein LOC74525	19.89	17.77	18.58	18.7467	1.06978		9.61	13.18	10.89	11.2267	1.80866
8430427H17Rik	hypothetical protein LOC329540 isoform 1	93.88	91.66	117.3	100.947	14.2058		77.65	57.29	60.98	65.3067	10.8477
8430429K09Rik		3.54	2.42	3.66	3.20667	0.68391		4.08	3.78	0	2.62	2.27394
8430431K14Rik		0	0	0	0	0		0	0	0.71	0.236667	0.409919
9030025P20Rik	hypothetical protein LOC100041574	6.5	3.94	7.43	5.95667	1.80733		13.8	15.84	6.83	12.1567	4.72445
9030224M15Rik	hypothetical protein LOC327747 precursor	38.28	38.13	23.42	33.2767	8.53645		56.48	35.59	68.41	53.4933	16.6126
9030409G11Rik	kazrin isoform 2	49.39	39.99	29.3	39.56	10.0519		60.9	58.9	49.62	56.4733	6.01881
9030418K01Rik	hypothetical protein LOC71532	18.35	18.33	18.51	18.3967	0.0986577		3.23	14.81	14.99	11.01	6.73828
9030425E11Rik	CXADR-like membrane protein precursor	8.1	2.95	7.12	6.05667	2.73471		14.89	16.03	12.8	14.5733	1.63812
9030612E09Rik	hypothetical protein LOC74530	0	0	0	0	0		0	2.73	0	0.91	1.57617
9030617O03Rik	hypothetical protein LOC217830 precursor	10.59	13.41	8.73	10.91	2.35635		6.11	4.32	6.68	5.70333	1.23144
9030619P08Rik	RIKEN cDNA 9030619P08	0	0	0	0	0		0	0	0	0	0
9030624J02Rik	hypothetical protein LOC71517	84.3	89.89	80.08	84.7567	4.92092		63.67	84.63	64.24	70.8467	11.9401
9030625A04Rik	hypothetical protein LOC210808	45.56	29.88	31.79	35.7433	8.55495		15.88	23.6	9.57	16.35	7.0268
9130008F23Rik	hypothetical protein LOC71583	1.11	1.42	1.49	1.34	0.202237		3.49	1.19	2.36	2.34667	1.15006
9130011E15Rik	hypothetical protein LOC71617	34.24	31.84	37.87	34.65	3.03584		18.81	25.59	16.14	20.18	4.87168
9130011J15Rik	hypothetical protein LOC66818 precursor	125.35	155.33	146.33	142.337	15.3838		121.85	167.52	141.47	143.613	22.9103
9130017N09Rik	hypothetical protein LOC78906	0.58	0.44	0	0.34	0.302655		0	0.96	0	0.32	0.554256
9130019O22Rik	hypothetical protein LOC78921	4.26	3.68	3.77	3.90333	0.312143		12.42	9.04	6.6	9.35333	2.92262
9130019P16Rik		5.62	3.7	3.13	4.15	1.30457		2.91	3.63	5.31	3.95	1.23158
9130023H24Rik	hypothetical protein LOC319792	9.38	9.85	5.26	8.16333	2.52532		4.1	7.02	7.12	6.08	1.71546
9130024F11Rik		0.42	0.91	0.61	0.646667	0.247049		0	0	1.15	0.383333	0.663953
9130204L05Rik	S100 calcium-binding protein, ventral prostate	0	0	0	0	0		0	0	0	0	0
9130206I24Rik		15.78	14.61	19.35	16.58	2.46919		6.69	19.26	15.11	13.6867	6.40474
9130209A04Rik		0	0	0	0	0		0	0	0	0	0
9130230L23Rik		0	0	0	0	0		0	0	0	0	0
9130401M01Rik	hypothetical protein LOC75758	42.73	47.66	39.88	43.4233	3.93607		46.37	51.84	45.4	47.87	3.47216
9130404H23Rik	protein THEMIS3	0	0	0.81	0.27	0.467654		0	0	0	0	0
9130409I23Rik	hypothetical protein LOC619326	0	0	0	0	0		0	0	0	0	0
9230102K24Rik		1.27	1.51	0	0.926667	0.811439		0	0	0	0	0
9230104L09Rik	cystatin E2	0	0	0	0	0		0	0	0	0	0
9230107M04Rik	bovine seminal plasma protein-like 2	0	0	0	0	0		0	0	0	0	0
9230110C19Rik	hypothetical protein LOC234912	8.57	5.58	7.26	7.13667	1.49881		0	4.77	7.58	4.11667	3.832
9230110F15Rik	prostate and testis expressed A	0	0	0	0	0		0	0	0	0	0
9230113P08Rik	hypothetical protein LOC77908	0	0	0	0	0		0	0	0	0	0
9230114K14Rik		3.81	4.14	3.52	3.82333	0.310215		3.77	2.87	2.05	2.89667	0.86031
9230115E21Rik		0	1.15	0.94	0.696667	0.6124		1.15	0.72	0	0.623333	0.581062
9230116N13Rik		4.1	3.2	1.76	3.02	1.18034		5.68	1.09	3.52	3.43	2.29632
9330020H09Rik		3.46	4.44	2.54	3.48	0.950158		7.54	5.85	4.03	5.80667	1.7554
9330111N05Rik		0	0	0	0	0		0	0	0	0	0
9330133O14Rik		6.52	5.63	6.11	6.08667	0.445459		7.7	4.44	1.44	4.52667	3.1309
9330151L19Rik		4.47	4.48	8.04	5.66333	2.05826		4.3	7.21	6.11	5.87333	1.46936
9330158H04Rik		0	0	0	0	0		0	1.53	0	0.51	0.883346
9330159F19Rik	hypothetical protein LOC212448	0.27	0	0	0.09	0.155885		0	0	0.95	0.316667	0.548483
9330159K06		10.22	8.64	6.74	8.53333	1.74245		5.99	7.13	6.26	6.46	0.595735
9330159M07Rik		3.02	3.73	2.14	2.96333	0.796513		0.92	1.47	1.85	1.41333	0.467582
9330162B11Rik		0	0	0	0	0		0	0	0	0	0
9330175E14Rik		0	0	0	0	0		0	0	0	0	0
9330176C04Rik		0	0	0	0	0		2.43	0	0	0.81	1.40296
9330182L06Rik	estrogen-induced gene 121-like protein	0.73	1.42	1.39	1.18	0.39		1.04	0	0	0.346667	0.600444
9430007A20Rik	arylacetamide deacetylase-like 4	0	0	0	0	0		0	0	0	0	0
9430008C03Rik		19.06	24.49	19.77	21.1067	2.95148		7.79	6.9	11.31	8.66667	2.33204
9430015G10Rik	hypothetical protein LOC230996	39.9	39.19	43.95	41.0133	2.56788		32.98	21.06	22.97	25.67	6.40227
9430016H08Rik	hypothetical protein LOC68115 precursor	52.14	63.81	57.01	57.6533	5.86154		20.43	34.53	26.26	27.0733	7.0851
9430020K01Rik	hypothetical protein LOC240185	379.15	361.07	363.77	367.997	9.75296		399.28	399.84	349.37	382.83	28.9786
9430021M05Rik		0	0	0	0	0		0	0	0	0	0
9430023L20Rik	autophagy-related protein 101	92.13	84.98	72.38	83.1633	9.99954		98.87	121.95	107.5	109.44	11.6617
9430031J16Rik	neuronal tyrosine phosphorylated adaptor for	0	0	0	0	0		0	0	0	0	0
9430038I01Rik	hypothetical protein LOC77252	24.76	22.39	24.78	23.9767	1.37413		25.05	11.95	19.34	18.78	6.56793
9430041J12Rik		0	0	0	0	0		0	0	0	0	0
9430060I03Rik		0	0	0	0	0		3.75	0.26	0	1.33667	2.09405
9430070O13Rik	axonemal dynein light chain domain-containing	0	0.58	0	0.193333	0.334863		0	0	0.95	0.316667	0.548483
9430076C15Rik		0	0	0.68	0.226667	0.392598		0	0	0	0	0
9430083A17Rik		0.64	0.88	0	0.506667	0.454899		0	0	0	0	0
9530002B09Rik	palmitoyl-protein thioesterase-like protein	0	0	0	0	0		0	0	0	0	0
9530003J23Rik	lysozyme C-like	0	0	0	0	0		0	0	0	0	0
9530008L14Rik	hypothetical protein LOC109254 isoform 2	0	0	0	0	0		0	0	0	0	0
9530026P05Rik		1.99	0	3.26	1.75	1.6432		13.01	22.82	15.3	17.0433	5.1321
9530036O11Rik		0	0	0	0	0		0	0	0	0	0
9530053A07Rik	Fc fragment of IgG binding protein-like	0.16	0.17	0	0.11	0.0953939		0.41	0.16	0.22	0.263333	0.130512
9530059O14Rik		0	0	0	0	0		0	0	0	0	0
9530068E07Rik	keratinocyte-associated transmembrane protein 2	286.55	274.66	275.36	278.857	6.67181		246.3	296.68	239.66	260.88	31.181
9530077C05Rik	hypothetical protein LOC68283	2.33	2.03	2.87	2.41	0.425676		0	2.95	4.74	2.56333	2.39354
9530082P21Rik		91.52	90.36	95.24	92.3733	2.54946		117.63	100.61	114.77	111.003	9.11378
9530091C08Rik		0.18	0	0	0.06	0.103923		0	0	0	0	0
9630013A20Rik		0	0.79	2.36	1.05	1.20129		0.98	0	1.3	0.76	0.677348
9630028B13Rik		0	0	0	0	0		0	1.2	0	0.4	0.69282
9630028H03Rik		0	0	0	0	0		0	0	0	0	0
9630033F20Rik	probable fructose-2,6-bisphosphatase TIGAR	17.71	17.44	23.7	19.6167	3.53885		21.33	16.67	17.41	18.47	2.50432
9830001H06Rik	suppressor of glucose by autophagy	77.56	65.88	73.23	72.2233	5.90471		60.16	95.69	66.78	74.21	18.8944
9830107B12Rik	RIKEN cDNA 9830107B12 isoform 3	0	0	0	0	0		0	0	0	0	0
9830147E19Rik	zinc finger protein-like	5.72	7.45	7.08	6.75	0.910988		0.03	7.69	0.04	2.58667	4.41962
9930005F22Rik	hypothetical protein LOC100045778	1.65	2.74	1.98	2.12333	0.558957		0	0	0	0	0
9930012K11Rik	hypothetical protein LOC268759 isoform 2	26.89	33.24	30.18	30.1033	3.17569		16.14	12.35	19.93	16.14	3.79
9930013L23Rik	KIAA1199 homolog precursor	1.42	0.87	0.5	0.93	0.462925		0.76	8.26	2.27	3.76333	3.96674
9930014A18Rik		5.07	3.35	7.83	5.41667	2.26003		4.76	5.18	3.68	4.54	0.773822
9930021D14Rik	hypothetical protein LOC319259	0.12	0.19	0.02	0.11	0.08544		0.07	4.88	0.01	1.65333	2.79454
9930021J03Rik	hypothetical protein LOC240613	63.37	53.46	62.23	59.6867	5.42249		56.06	59.15	43.03	52.7467	8.55554
9930023K05Rik	PH domain-containing protein C10orf81 homolog	0	1.12	0.73	0.616667	0.568536		1.04	2.73	2.57	2.11333	0.93297
9930032O22Rik	serine protease DESC4 precursor	0	0	0	0	0		0	0	0	0	0
9930104L06Rik	hypothetical protein LOC194268	21.76	22.23	27.71	23.9	3.30791		13.16	20.07	22.41	18.5467	4.80947
9930111J21Rik1	interferon-inducible GTPase family member	25.06	18.27	21.51	21.6133	3.39618		18.17	26.54	20.01	21.5733	4.39855
9930111J21Rik2	interferon inducible GTPase	21.62	20.9	27.52	23.3467	3.6321		16.43	22.3	18.87	19.2	2.94888
A030009H04Rik		19.08	29.68	36.76	28.5067	8.89821		12.18	5.78	15.98	11.3133	5.15493
A130010J15Rik	hypothetical protein LOC319266	19.09	20.16	16.22	18.49	2.03738		6.84	15.53	13.29	11.8867	4.51177
A130022J15Rik	hypothetical protein LOC101351 precursor	364.52	372.41	349.93	362.287	11.4052		448.38	441.12	365.37	418.29	45.9736
A130040M12Rik		48.34	24.53	20.57	31.1467	15.0209		137.61	63.23	58.09	86.31	44.5014
A130049A11Rik		1.01	1.76	1.57	1.44667	0.389915		0	0.07	0.75	0.273333	0.414287
A1bg	alpha-1B-glycoprotein precursor	0	0	0	0	0		0	0	0	0	0
A1cf	APOBEC1 complementation factor	0	0	0	0	0		0	0.75	0	0.25	0.433013
A230020J21Rik		1.09	0.17	1.47	0.91	0.668431		0	0.01	1.91	0.64	1.09986
A230046K03Rik	WASH complex subunit 7	87.34	78.56	87.2	84.3667	5.02921		49.53	59.57	68.76	59.2867	9.61813
A230050P20Rik	hypothetical protein LOC319278	52.82	57.25	54.41	54.8267	2.2442		82.25	97.3	64.28	81.2767	16.5315
A230051G13Rik	putative transferase CAF17 homolog,	3.49	7.02	5.24	5.25	1.76502		1.81	1.65	6.21	3.22333	2.58777
A230056P14Rik		3.52	3.69	3.3	3.50333	0.195533		6.9	9.25	3.61	6.58667	2.83303
A230057D06Rik		1.09	1.6	2.6	1.76333	0.768136		0	2.17	1.3	1.15667	1.09208
A230065H16Rik	hypothetical protein LOC380787	0	0	0	0	0		0	0	0	0	0
A230072C01Rik		4.44	2.94	5.75	4.37667	1.40607		0	9.13	4.08	4.40333	4.57358
A230072E10Rik		0	0	0	0	0		0	0.9	0	0.3	0.519615
A230073K19Rik		0.33	0.35	0.48	0.386667	0.0814453		0.25	0.17	0	0.14	0.127671
A2ld1	gamma-glutamylaminecyclotransferase	59.87	59.11	41.72	53.5667	10.2665		54.07	45.94	39.56	46.5233	7.27257
A2m	alpha-2-macroglobulin-P precursor	2.49	1.63	2.86	2.32667	0.631057		33.22	81.39	7.3	40.6367	37.5977
A330021E22Rik	hypothetical protein LOC207686	0.92	1.17	0.71	0.933333	0.23029		0	1.47	0	0.49	0.848705
A330023F24Rik		1.92	1.88	1.83	1.87667	0.0450925		13.95	14.12	13.47	13.8467	0.337095
A330035P11Rik		3.46	3.11	3	3.19	0.240208		2.31	2.87	3.62	2.93333	0.657292
A330040F15Rik		0	0	0	0	0		0	0	0	0	0
A330049M08Rik		10.63	15.58	16.28	14.1633	3.07991		8.45	6.81	3.8	6.35333	2.3584
A330050B17Rik		0.31	0.31	0	0.206667	0.178979		0	0	0	0	0
A330050F15Rik	hypothetical protein LOC320722	0	0	0	0	0		0	0	0	0	0
A330069E16Rik		0	0	1.5	0.5	0.866025		0	0	3.16	1.05333	1.82443
A330076H08Rik		4.64	7.5	8.01	6.71667	1.81643		0	2.37	0	0.79	1.36832
A3galt2	alpha-1,3-galactosyltransferase 2 precursor	2.89	2.99	2.62	2.83333	0.191398		12.23	6.9	3.06	7.39667	4.60513
A430005L14Rik	hypothetical protein LOC97159 isoform 2	51.14	47.25	47.74	48.71	2.11866		28.17	36.99	48.82	37.9933	10.3615
A430033K04Rik	hypothetical protein LOC243308	10.46	10.24	9.59	10.0967	0.452364		12.31	8.3	8.6	9.73667	2.23361
A430078G23Rik	hypothetical protein LOC319493	0	0	0	0	0		0	0	0	0	0
A430084P05Rik	transmembrane protein C17orf87 homolog	1.65	3.03	0	1.56	1.517		0	0	0	0	0
A430089I19Rik	hypothetical protein LOC331195	0	0	0	0	0		0	0	0	0	0
A430093F15Rik		0	0	0	0	0		0	0	0	0	0
A430105I19Rik	hypothetical protein LOC214239	34.01	31.48	23.04	29.51	5.74421		69.89	55.04	35.6	53.51	17.1961
A430107O13Rik	hypothetical protein LOC214642	42.99	35.83	42.42	40.4133	3.9795		60.01	151.19	98.97	103.39	45.7504
A430107P09Rik	hypothetical protein LOC100568452	0	0	0	0	0		0	0	0	0	0
A430110N23Rik	soluble scavenger receptor cysteine-rich	1.24	0.4	0.9	0.846667	0.422532		2.48	5.47	4.66	4.20333	1.54643
A4galt	lactosylceramide 4-alpha-galactosyltransferase	12.11	9	4.58	8.56333	3.78394		65.08	41.4	65.02	57.1667	13.6544
A4gnt	alpha-1,4-N-acetylglucosaminyltransferase	0	0	0	0	0		0	0	0	0	0
A530013C23Rik		0	0.71	0	0.236667	0.409919		4.32	1.44	2.23	2.66333	1.4881
A530016L24Rik	transmembrane protein C14orf180 homolog	1.38	0.78	1.46	1.20667	0.371663		1.38	0.7	1.06	1.04667	0.340196
A530032D15Rik	SP140 nuclear body protein family member	0.65	0	0	0.216667	0.375278		3.68	2.77	0.43	2.29333	1.67661
A530053G22Rik		0	0	0	0	0		0	0	0	0	0
A530054K11Rik	hypothetical protein LOC212281	17.53	18.38	18.6	18.17	0.565066		11.78	15.4	12.58	13.2533	1.90161
A530058N18Rik		0	0	0	0	0		0	0	0	0	0
A530064D06Rik	triggering receptor expressed in myeloid cells 4	0	0	0	0	0		0	0	0	0	0
A530088E08Rik		0	0	0.55	0.183333	0.317543		0.02	0	0	0.00666667	0.011547
A530098C11Rik	methyltransferase-like protein 21C	0	1.49	0	0.496667	0.860252		0	0	0	0	0
A530099J19Rik	G protein-coupled receptor-like	0	0	0	0	0		0	0	0	0	0
A630001G21Rik	hypothetical protein LOC319997	14.76	17.57	16.7	16.3433	1.43855		17.77	9.79	8.45	12.0033	5.03882
A630007B06Rik	oocyte-testis gene 1	68.77	62.93	84.63	72.11	11.2289		42.78	49.2	57.85	49.9433	7.56245
A630010A05Rik		0	0	0	0	0		0	0	0	0	0
A630033H20Rik	purinergic receptor P2Y G-protein coupled	42.36	52.75	48.68	47.93	5.23545		34.79	40.96	86.43	54.06	28.2025
A630055G03Rik	recQ-mediated genome instability protein 2	2.1	2	2.19	2.09667	0.0950438		0	0	0	0	0
A630066F11Rik		8.96	8.97	5.61	7.84667	1.93702		0.62	3.97	6.63	3.74	3.01159
A630072M18Rik		15.52	13.66	14.21	14.4633	0.955528		22.66	20.58	23.26	22.1667	1.40646
A630073D07Rik	hypothetical protein LOC381819	0	0	0	0	0		0	0	0	0	0
A630075F10Rik		0	0	0	0	0		0	0	0	0	0
A630089N07Rik		6.04	4.1	6.38	5.50667	1.23001		1.06	1.95	3.76	2.25667	1.37588
A630095E13Rik	secreted seminal-vesicle Ly-6 protein 1	0	0	0	0	0		0	0	0	0	0
A730008H23Rik	Holliday junction recognition protein	55.33	55.6	38.17	49.7	9.98619		12.4	23.02	25.43	20.2833	6.93269
A730011L01Rik	putative endonuclease FLJ39025 homolog isoform	29.51	28.09	24.09	27.23	2.81048		27.09	24.55	21.71	24.45	2.69139
A730017C20Rik	hypothetical protein LOC225583 isoform c	2.52	0	0	0.84	1.45492		2.52	5.33	0	2.61667	2.66631
A730017L22Rik		13.88	12.04	8.53	11.4833	2.71809		9.04	9.96	10.56	9.85333	0.765593
A730018C14Rik		0	0	0	0	0		0	0	0	0	0
A730020M07Rik		0	0	0	0	0		0	1.15	0	0.383333	0.663953
A730037C10Rik	hypothetical protein LOC320604	0	0	0	0	0		0	1.03	0.76	0.596667	0.534072
A730069N07Rik	hypothetical protein LOC244425	17.39	12.5	7.92	12.6033	4.73585		6.73	20.01	16.32	14.3533	6.85496
A730098P11Rik		183.07	170.69	158.83	170.863	12.1209		55.33	66.28	178.15	99.92	67.97
A830007P12Rik	torsin family protein C9orf167 homolog	63	63.71	57.04	61.25	3.66321		84.03	65.03	92.71	80.59	14.157
A830010M20Rik	hypothetical protein LOC231570 isoform 2	8.88	8.13	9.03	8.68	0.482183		5.82	12.16	10.53	9.50333	3.29233
A830018L16Rik	hypothetical protein LOC320492 isoform 1	0	0	0	0	0		0	0	0	0	0
A830080D01Rik	hypothetical protein LOC382252	34.34	34.52	39.79	36.2167	3.09591		22.8	40.83	28.28	30.6367	9.24314
A830082N09Rik		3.54	1.48	1.98	2.33333	1.07449		4.8	0	3.37	2.72333	2.46447
A830093I24Rik	hypothetical protein LOC207921	3.19	1.85	2.23	2.42333	0.690604		3.26	3.36	0	2.20667	1.91168
A930001N09Rik	luman-recruiting factor	38.56	33.44	31.51	34.5033	3.6433		48.13	74.15	73.13	65.1367	14.737
A930003A15Rik		0	0	0	0	0		0	0	0	0	0
A930003O13Rik		0	0	0	0	0		0	0	0	0	0
A930004D18Rik		12.07	14.21	12.26	12.8467	1.1845		11.03	11.21	13.98	12.0733	1.65367
A930005H10Rik		22.87	19.98	20.55	21.1333	1.53076		52.88	58.09	17.16	42.71	22.2798
A930005I04Rik	hypothetical protein LOC403174	2.88	2.4	1.61	2.29667	0.641275		3.19	2.96	1.32	2.49	1.01975
A930007I19Rik		0	0	0	0	0		0	0	0	0	0
A930011G23Rik		0	0	0	0	0		0	0	0	0	0
A930012L18Rik		2.91	2.08	2.83	2.60667	0.457857		0	1.76	2.49	1.41667	1.28001
A930013F10Rik		10.06	11.86	6.55	9.49	2.7005		8.61	7.56	3.73	6.63333	2.56859
A930015D03Rik		16.37	10.74	4.95	10.6867	5.71019		7.81	9.38	17.77	11.6533	5.35504
A930017M01Rik		0	0	0	0	0		0	0	0	0	0
A930018P22Rik	hypothetical protein LOC68243	0	0	0	0	0		0	0	0	0	0
A930038C07Rik	fibronectin type-III domain-containing protein	2.93	1.23	1.71	1.95667	0.876432		8.25	11.51	9.6	9.78667	1.638
AA387883		0	0	0	0	0		0	0	0	0	0
AA388235		5.13	2.81	3.07	3.67	1.27106		0	1.93	2.74	1.55667	1.40763
AA415398	hypothetical protein LOC433752	8.07	8.4	5.57	7.34667	1.54746		6.2	8.62	7.13	7.31667	1.22075
AA465934		0	0	148.91	49.6367	85.9732		0	5.63	37.56	14.3967	20.2566
AA467197	normal mucosa of esophagus-specific gene 1	0	0	0	0	0		9.43	6.75	0	5.39333	4.85918
AA474331		13.7	12.17	12.16	12.6767	0.886247		8.39	4.19	6.6	6.39333	2.10761
AA543186		0.96	1.17	0	0.71	0.623779		0	1.68	0	0.56	0.969948
AA545190		0	0	0	0	0		0	0	0	0	0
AA619741		0	0	0	0	0		0	0	0	0	0
AA792892	hypothetical protein LOC100554	0	0	0	0	0		0	0	0	0	0
AA960436	hypothetical protein LOC101985	60.25	61	56.93	59.3933	2.16602		47.75	69.28	56.33	57.7867	10.8387
AA986860	specifically androgen-regulated gene protein	2.36	3.29	3	2.88333	0.47585		1.18	3.38	1.65	2.07	1.15858
AA987161	zinc finger protein	17.58	21.09	21.88	20.1833	2.28889		13.81	15.97	14.31	14.6967	1.13072
AB056442	organic anion transporter 6	0	0	0	0	0		0	0	0	0	0
AB099516	Mettl7a2-Higd1c readthrough transcript	0.01	0	0.48	0.163333	0.274287		0.02	0.01	0	0.01	0.01
AB124611	protein HIDE1 isoform 1	10.68	12.81	9.54	11.01	1.65979		1.99	0	2.02	1.33667	1.15768
AF251705	CMRF35-like molecule	19.31	25.17	11.38	18.62	6.92085		22.13	4.8	5.79	10.9067	9.73229
AF357355		0	0	0	0	0		0	0	0	0	0
AF357359		0	0	0	0	0		0	0	0	0	0
AF366264	SUMO-1 specific protease 4	0.58	0	0	0.193333	0.334863		0.33	0.16	0	0.163333	0.165025
AF529169	hypothetical protein LOC209743	0	0	0	0	0		0	0	0	0	0
AI118078	transmembrane protein C15orf27 homolog	0	0	0	0	0		0	0.9	0	0.3	0.519615
AI182371	hypothetical protein LOC98870	4.07	3.75	0.95	2.92333	1.71643		1.4	3.55	0	1.65	1.78816
AI314180	proteasome-associated protein ECM29 homolog	105.16	93.89	115.44	104.83	10.7788		80.23	122.22	76.83	93.0933	25.2817
AI314831		0	0	0	0	0		0	0	0	0	0
AI314976	hypothetical protein LOC106821	69.49	72.48	66.34	69.4367	3.07035		67.04	63.7	50.19	60.31	8.92187
AI316807	hypothetical protein LOC102032 isoform 2	77.42	89.56	73.74	80.24	8.27843		46.24	110.52	91.97	82.91	33.0839
AI317395	sodium-dependent glucose transporter 1A	0	0	0	0	0		0	0.36	0.89	0.416667	0.447698
AI413582	hypothetical protein LOC106672	28.73	30.12	17.98	25.61	6.64422		44.12	36.98	54.94	45.3467	9.04262
AI414108		0	0.43	0	0.143333	0.248261		0	1.33	0.38	0.57	0.685055
AI427809		2.06	1.82	1.03	1.63667	0.538919		5.05	0	0	1.68333	2.91562
AI428936	nesprin-4	0	0.79	0	0.263333	0.456107		0	0	1.06	0.353333	0.611991
AI429214	hypothetical protein LOC621080	12.33	11.2	11.57	11.7	0.576108		4	4.86	13.8	7.55333	5.42683
AI450353		1.42	2.06	1.89	1.79	0.331512		0	0	2.55	0.85	1.47224
AI462493	hypothetical protein LOC107197 precursor	103.17	114.25	92.91	103.443	10.6726		75.65	76.91	95.07	82.5433	10.8667
AI464131	hypothetical protein LOC329828	0.84	0.47	0.84	0.716667	0.21362		1.46	1.29	1.55	1.43333	0.132035
AI467606	transmembrane protein C16orf54 homolog	40.46	41.61	29.23	37.1	6.83983		36.01	33.81	57	42.2733	12.801
AI480653	hypothetical protein LOC268880	67.25	74.04	73	71.43	3.65714		48.85	63.05	54.4	55.4333	7.15617
AI504432		10.66	13.93	10.86	11.8167	1.83293		3.59	5.36	4.3	4.41667	0.890749
AI506816		0	7.04	7.99	5.01	4.36471		0	1.11	0	0.37	0.640859
AI507597		0	0	0	0	0		3.76	0	0	1.25333	2.17084
AI593442	hypothetical protein LOC330941 isoform 2	2.28	0.98	0.65	1.30333	0.861762		0.49	2.37	0.53	1.13	1.07406
AI597468	hypothetical protein LOC103266	96.98	93.34	110.24	100.187	8.89464		39.33	35.07	41.89	38.7633	3.44513
AI597479	ashwin	37.62	39.19	38.33	38.38	0.786193		32.34	43.8	35.49	37.21	5.92045
AI607873	hypothetical protein LOC226691	35.87	37.97	44.9	39.58	4.72539		30.68	10.72	11.68	17.6933	11.257
AI646023	leucine-rich repeat-containing protein C22orf36	1.3	0.35	1.09	0.913333	0.499032		5.43	1.02	0	2.15	2.88598
AI661453	hypothetical protein LOC224833	3.2	4.28	3.41	3.63	0.572626		8.65	3.95	5.86	6.15333	2.36369
AI662270		24.06	27.68	24.55	25.43	1.9639		0	3.89	5.42	3.10333	2.79432
AI747448	calcium activated chloride channel	0	0	0	0	0		0	0	0	0	0
AI836003	hypothetical protein LOC239650	0	0.74	0	0.246667	0.427239		5.98	8.98	9.45	8.13667	1.88245
AI837181	basophilic leukemia expressed protein BLES03	85.73	90.95	74.41	83.6967	8.4554		137.38	80	95.68	104.353	29.657
AI846148	hypothetical protein LOC68229 isoform 2	81.42	90.69	82.53	84.88	5.06212		61.33	74.75	77.24	71.1067	8.55789
AI848100	protein osteopotentia	86.64	80.33	91.43	86.1333	5.56732		71.35	121.65	83.61	92.2033	26.228
AI848258		0	0	0	0	0		0	0	0	0	0
AI848285	expressed sequence AI848285	0	0	0	0	0		0	0	1.37	0.456667	0.79097
AI854703		1.63	2.84	0.85	1.77333	1.00271		0	0	1.24	0.413333	0.715914
AI987944	hypothetical protein LOC233168 isoform 2	18.87	25.84	20.35	21.6867	3.67222		17.55	17.35	22.25	19.05	2.77308
AK010878	hypothetical protein LOC100233175 isoform 2	56.29	59.79	75.93	64.0033	10.476		51.33	58.61	50.32	53.42	4.52295
AK129341	hypothetical protein LOC234915	6.51	10	10.19	8.9	2.07198		11.36	11.05	5.44	9.28333	3.33203
AU015228	hypothetical protein LOC99169	0.86	0.55	0.23	0.546667	0.315013		1.66	1.12	0.47	1.08333	0.595847
AU015836		0	0	0	0	0		0	0	0	0	0
AU018091	cationic amino acid transporter 5	0	0	0	0	0		0	0	0	0	0
AU018829	expressed sequence AU018829	0	0	0	0	0		0	0	0	0	0
AU019823	hypothetical protein LOC270156	66.17	74.26	78.62	73.0167	6.31744		49.19	42.1	45.16	45.4833	3.55604
AU019990		0	0	0	0	0		0	0	0	0	0
AU021034	hypothetical protein LOC219170	0	0	0	0	0		0	0	0	0	0
AU021092	hypothetical protein LOC239691 precursor	234.54	229.82	201.02	221.793	18.1444		215.19	223.14	173.81	204.047	26.4857
AU022252	hypothetical protein LOC230696	21.69	15.93	20.11	19.2433	2.97619		13.22	19.33	17.18	16.5767	3.09936
AU022751	hypothetical protein LOC102991 isoform 2	0	0	0	0	0		0	0	0	0	0
AU023871	G6b protein isoform 1	5.23	4.86	3.43	4.50667	0.950596		0	7.13	2.5	3.21	3.61764
AU040320	dyslexia-associated protein KIAA0319-like	50.44	50.28	40.93	47.2167	5.445		52.95	48.44	54.37	51.92	3.09627
AU041133	hypothetical protein LOC216177	3.49	5.97	4.26	4.57333	1.26934		2.51	3.87	2.57	2.98333	0.768462
AV039307		4.11	2.97	2.04	3.04	1.03677		27.65	36.04	0.01	21.2333	18.8526
AV320801	hypothetical protein LOC331531	0	0	0	0	0		0	0	0	0	0
AW011738		9.1	7.32	8.37	8.26333	0.894781		11.06	24.22	16.62	17.3	6.6063
AW112010	hypothetical protein LOC107350	8.77	3.34	3.26	5.12333	3.15836		102.33	64.82	92.74	86.63	19.4872
AW146020	GC-rich sequence DNA-binding factor	19.42	24.44	23.83	22.5633	2.73924		8.31	16.46	16.11	13.6267	4.60769
AW146154	hypothetical protein LOC101835	7.05	8.95	7.03	7.67667	1.10278		11.42	6.87	6.5	8.26333	2.74001
AW209491	hypothetical protein LOC105351	18.41	23.11	22.08	21.2	2.47049		9.09	20.51	29.09	19.5633	10.0336
AW549877	hypothetical protein LOC106064	130.52	127.09	119.23	125.613	5.78804		123.6	150.75	130.16	134.837	14.1663
AW551984	BCSC-1	0	0	3.33	1.11	1.92258		4.72	0	1.56	2.09333	2.40477
AW554918	hypothetical protein LOC225289	30.39	36.14	32.23	32.92	2.93644		19.24	26.91	23.36	23.17	3.83853
AW555464	hypothetical protein LOC217882	2.17	1.72	1.62	1.83667	0.292973		2.35	8.08	5.79	5.40667	2.88417
AY026312	keratin-associated protein 16-10-like	0	0	0	0	0		0	0	0	0	0
AY074887	cleft palate-related protein 1	2.09	2.61	0	1.56667	1.38146		12.03	14.79	5.87	10.8967	4.56672
AY358078	hypothetical protein LOC278676	11.83	13.84	12.35	12.6733	1.04328		0.84	2.23	3.75	2.27333	1.45548
AY512915		0	0	0	0	0		0	0	0	0	0
AY512931		0	0	0	0	0		0	0	0	0	0
AY761184	hypothetical protein LOC382000	0	0	0	0	0		0	0	0	0	0
AY761185	CRS4C-6	0	0	0	0	0		0	0	0	0	0
Aaas	aladin	59.07	65.04	63.86	62.6567	3.16168		34.54	32.43	28.91	31.96	2.84427
Aacs	acetoacetyl-CoA synthetase	29.3	30	33.88	31.06	2.46714		22.7	23.92	19.57	22.0633	2.2438
Aadac	arylacetamide deacetylase	0	0	0	0	0		0	0	0	0	0
Aadacl2	arylacetamide deacetylase-like 2	0	0	0	0	0		0	0	0	0	0
Aadacl3	arylacetamide deacetylase-like 3	0	0	0	0	0		0	0	0	0	0
Aadat	kynurenine/alpha-aminoadipate aminotransferase,	0	0	0	0	0		0	0	0	0	0
Aagab	alpha- and gamma-adaptin-binding protein p34	71.81	64.75	65.76	67.44	3.81808		44.24	49.45	39.28	44.3233	5.08551
Aak1	AP2 associated kinase 1 isoform 1	36.92	34.6	36.39	35.97	1.21569		19.24	28	27.64	24.96	4.95693
Aamp	angio-associated migratory cell protein isoform	254.03	258.29	216.25	242.857	23.1403		294.37	255.08	243.74	264.397	26.5697
Aanat		0	0	0	0	0		6.83	2.29	0	3.04	3.47622
Aard	alanine and arginine-rich domain-containing	0	0	1.27	0.423333	0.733235		0	2.26	0	0.753333	1.30481
Aars	alanyl-tRNA synthetase, cytoplasmic	94.16	105.64	112.84	104.213	9.42137		72.9	77.52	69.75	73.39	3.90811
Aars2	alanyl-tRNA synthetase, mitochondrial precursor	16.01	18.13	16.47	16.87	1.11517		10.78	13.1	14.78	12.8867	2.00852
Aarsd1	alanyl-tRNA editing protein Aarsd1	57.42	62.55	72.76	64.2433	7.80893		55.71	53.93	75.14	61.5933	11.7655
Aasdh	acyl-CoA synthetase family member 4	11.77	9.08	11.29	10.7133	1.43472		10.92	10.82	7.79	9.84333	1.77894
Aasdhppt	L-aminoadipate-semialdehyde	51.53	54.33	53.82	53.2267	1.49132		43.29	42.9	40.87	42.3533	1.29932
Aass	alpha-aminoadipic semialdehyde synthase,	0	0	0	0	0		1.83	2.68	1.86	2.12333	0.482321
Aatf	protein AATF	46.28	48.19	54.79	49.7533	4.4652		43.65	51.36	45.29	46.7667	4.06158
Aatk	serine/threonine-protein kinase LMTK1 isoform 1	15.16	12.92	7.37	11.8167	4.01049		44.99	48.87	47.54	47.1333	1.97171
Abat	4-aminobutyrate aminotransferase, mitochondrial	23.87	22.67	22.28	22.94	0.828674		28.49	42.33	30.52	33.78	7.47376
Abca1	ATP-binding cassette sub-family A member 1	241.38	226.4	249.97	239.25	11.9285		104.19	148.71	113	121.967	23.5756
Abca12	ATP-binding cassette, sub-family A (ABC1),	0	0	0	0	0		0	0	0	0	0
Abca13	ATP-binding cassette sub-family A member 13	0	0	0	0	0		0	0	0	0	0
Abca14	ATP-binding cassette, sub-family A (ABC1),	0	0	0	0	0		0	0	0	0	0
Abca15	ATP-binding cassette transporter sub-family A	0	0	0	0	0		0	0	0	0	0
Abca16		0	0	0	0	0		0	0	0	0	0
Abca17	ATP-binding cassette, sub-family A (ABC1),	0.6	0.92	1.17	0.896667	0.285715		2.09	1.43	1	1.50667	0.549029
Abca2	ATP-binding cassette sub-family A member 2	15.34	12.05	12.04	13.1433	1.90238		24.23	23.92	17.06	21.7367	4.05308
Abca3	ATP-binding cassette sub-family A member 3	99.29	98.47	90.7	96.1533	4.74049		126.24	121.67	103.2	117.037	12.1988
Abca4	retinal-specific ATP-binding cassette	2.25	1.95	1.91	2.03667	0.185831		20.03	18.2	4.34	14.19	8.57928
Abca5	ATP-binding cassette sub-family A member 5	5.38	3.86	5.27	4.83667	0.847604		11.39	14.72	11.05	12.3867	2.02786
Abca6	ATP-binding cassette sub-family A member 6	1.23	1.48	0	0.903333	0.792233		2.94	4.33	0.74	2.67	1.81017
Abca7	ATP-binding cassette sub-family A member 7	46.05	47.53	41.91	45.1633	2.91303		71.52	75.74	91.96	79.74	10.7911
Abca8a	ATP-binding cassette sub-family A member 8-A	2.76	1.24	0.66	1.55333	1.0845		13.32	52.38	31.28	32.3267	19.551
Abca8b	ATP-binding cassette sub-family A member 8-B	1.22	0.68	1.42	1.10667	0.382797		4.03	8.28	4.84	5.71667	2.25655
Abca9	ATP-binding cassette sub-family A member 9	57.19	42.44	24.04	41.2233	16.6085		25.71	91	44.33	53.68	33.6343
Abcb10	ATP-binding cassette sub-family B member 10,	23.03	27.11	23.42	24.52	2.25147		31.38	30.21	27.15	29.58	2.18424
Abcb11	bile salt export pump	0	0	0	0	0		0	0	0	0	0
Abcb1a	multidrug resistance protein 3	270.85	219.71	160.49	217.017	55.2293		705.95	764.11	667.97	712.677	48.4217
Abcb1b	multidrug resistance protein 1	46.01	39.75	30.84	38.8667	7.62348		79.96	79.91	115.1	91.6567	20.3025
Abcb4	multidrug resistance protein 2	7.58	9.05	5.63	7.42	1.7156		11.9	9.15	16.4	12.4833	3.66003
Abcb5	ATP-binding cassette, sub-family B (MDR/TAP),	0	0	0	0	0		0	0	0	0	0
Abcb6	ATP-binding cassette sub-family B member 6,	14.9	16.76	16.66	16.1067	1.0462		14.52	15.48	19.88	16.6267	2.85806
Abcb7	ATP-binding cassette sub-family B member 7,	53.78	49.85	56.99	53.54	3.57605		35.5	41.05	38.03	38.1933	2.7786
Abcb8	ATP-binding cassette sub-family B member 8,	44.16	43.58	42.3	43.3467	0.9517		34.44	28.21	26.04	29.5633	4.36046
Abcb9	ATP-binding cassette sub-family B member 9	5.72	6.61	4.37	5.56667	1.12784		11.7	12.46	8.72	10.96	1.97677
Abcc1	multidrug resistance-associated protein 1	48.01	48.97	47.89	48.29	0.591946		32.24	56.45	47.01	45.2333	12.2024
Abcc10	multidrug resistance-associated protein 7	13.77	12.76	10.94	12.49	1.43419		16.93	12.38	13.35	14.22	2.39652
Abcc12	multidrug resistance-associated protein 9	0	0	0	0	0		0	0	0	0	0
Abcc2	canalicular multispecific organic anion	0	0	0	0	0		0	0	0	0	0
Abcc3	canalicular multispecific organic anion	18.92	18.09	28.2	21.7367	5.61277		10.34	6.31	8.69	8.44667	2.02599
Abcc4	ATP-binding cassette, sub-family C (CFTR/MRP),	95.52	100.19	86.15	93.9533	7.14991		226.01	192.25	187.41	201.89	21.0282
Abcc5	multidrug resistance-associated protein 5	102.29	92.62	81.91	92.2733	10.1944		122.84	120.2	91.15	111.397	17.5837
Abcc6	multidrug resistance-associated protein 6	0.43	0.28	0	0.236667	0.218251		2.84	2.01	0.73	1.86	1.06297
Abcc8	ATP-binding cassette, sub-family C (CFTR/MRP),	0	0	0	0	0		0	0	0	0	0
Abcc9	ATP-binding cassette sub-family C member 9	198.9	158.65	163.18	173.577	22.0473		92.48	259.42	167.33	173.077	83.6182
Abcd1	ATP-binding cassette sub-family D member 1	83.5	79.26	75.83	79.53	3.84212		81.98	72.65	77.35	77.3267	4.66504
Abcd2	ATP-binding cassette sub-family D member 2	5.5	4.77	4.61	4.96	0.474447		4.7	7.12	4.76	5.52667	1.38019
Abcd3	ATP-binding cassette sub-family D member 3	106.03	116.36	102.67	108.353	7.13459		74.52	94.62	63.83	77.6567	15.6328
Abcd4	ATP-binding cassette sub-family D member 4	36.86	37.62	31.98	35.4867	3.06054		27.58	40.85	32.64	33.69	6.69702
Abce1	ATP-binding cassette sub-family E member 1	136.07	145.48	180.3	153.95	23.2998		118.53	123.01	103.22	114.92	10.3771
Abcf1	ATP-binding cassette sub-family F member 1	124.16	131.42	128.84	128.14	3.68027		87.49	83.46	87.79	86.2467	2.41798
Abcf2	ATP-binding cassette sub-family F member 2	101.77	101.72	108.69	104.06	4.00978		83.6	79.17	71.87	78.2133	5.92323
Abcf3	ATP-binding cassette sub-family F member 3	56.98	57.72	56.72	57.14	0.518845		58.14	65.04	61.85	61.6767	3.45326
Abcg1	ATP-binding cassette sub-family G member 1	149.49	143.45	149.43	147.457	3.47		132.06	116.32	163.31	137.23	23.9178
Abcg2	ATP-binding cassette sub-family G member 2	648.56	659.54	676.46	661.52	14.055		909.9	906.94	679.93	832.257	131.927
Abcg3	ATP-binding cassette sub-family G member 3	13.2	12.24	22.13	15.8567	5.45403		6.45	2.83	3.69	4.32333	1.89128
Abcg4	ATP-binding cassette, sub-family G (WHITE),	1.14	0.79	0.42	0.783333	0.360046		2.76	5.86	1.08	3.23333	2.4249
Abcg5	ATP-binding cassette sub-family G member 5	0	0	0	0	0		5.76	1.95	0	2.57	2.92962
Abcg8	ATP-binding cassette sub-family G member 8	0	0	0	0	0		0.88	0	0	0.293333	0.508068
Abhd1	abhydrolase domain-containing protein 1	27.01	6.63	21.48	18.3733	10.5392		39.22	44.76	67.23	50.4033	14.8333
Abhd10	abhydrolase domain-containing protein 10,	45.15	43.25	41.36	43.2533	1.895		34.71	30.23	29.23	31.39	2.91836
Abhd11		37.64	39.27	29.89	35.6	5.01172		118.34	64.15	25.42	69.3033	46.6739
Abhd12	monoacylglycerol lipase ABHD12	120.64	120.02	95.01	111.89	14.6218		112.02	99.55	118.26	109.943	9.5263
Abhd12b	abhydrolase domain-containing protein 12B	0	0	0	0	0		0	0	0	0	0
Abhd13	abhydrolase domain-containing protein 13	56.51	55.06	62.16	57.91	3.75133		31.45	45.72	39.97	39.0467	7.17967
Abhd14a	abhydrolase domain-containing protein 14A	26.06	32.17	27.73	28.6533	3.15792		20.27	40.68	28.19	29.7133	10.2899
Abhd14b	abhydrolase domain-containing protein 14B	45.72	33.03	34.28	37.6767	6.99371		107.94	101.34	96.75	102.01	5.62501
Abhd15	abhydrolase domain-containing protein 15	3.62	2.83	2.06	2.83667	0.780021		5.17	2.14	1.98	3.09667	1.79734
Abhd16a	abhydrolase domain-containing protein 16A	125.77	130.14	114.33	123.413	8.16422		221.42	232.18	204.37	219.323	14.0231
Abhd16b	abhydrolase domain-containing protein 16B	0	0	0	0	0		0	0.99	0.91	0.633333	0.549939
Abhd2	abhydrolase domain-containing protein 2	101.68	85.7	80.78	89.3867	10.9269		147.46	157.93	123.8	143.063	17.4846
Abhd3	abhydrolase domain-containing protein 3	3.8	2.05	2.14	2.66333	0.98541		15.08	9.09	9.48	11.2167	3.35142
Abhd4	abhydrolase domain-containing protein 4 isoform	121.65	112.2	104.66	112.837	8.51287		110.51	137.84	133.68	127.343	14.7257
Abhd5	1-acylglycerol-3-phosphate O-acyltransferase	78.84	77.06	76.04	77.3133	1.41709		56.25	77.07	72.47	68.5967	10.9371
Abhd6	monoacylglycerol lipase ABHD6	38.48	25.85	32.75	32.36	6.32403		34.1	32.01	36.59	34.2333	2.29291
Abhd8	abhydrolase domain-containing protein 8	66.86	70.8	59.21	65.6233	5.89313		76.33	65.97	70.21	70.8367	5.20835
Abi1	abl interactor 1 isoform 2	264.23	266.77	261.64	264.213	2.56504		222.01	242.01	233.64	232.553	10.0442
Abi2	abl interactor 2 isoform 2	78.79	71.35	86.2	78.78	7.42501		33.73	59.02	56.22	49.6567	13.8638
Abi3	ABI gene family member 3 isoform 2	62.89	71.5	68.58	67.6567	4.37863		107.47	71.19	87.63	88.7633	18.1665
Abi3bp	ABI gene family, member 3 (NESH) binding protein	26.99	17.67	36.25	26.97	9.29002		22	61.64	17.75	33.7967	24.2065
Abl1	tyrosine-protein kinase ABL1 isoform a	155.73	152.2	154.22	154.05	1.77113		105.67	146.72	121.13	124.507	20.7323
Abl2	tyrosine-protein kinase ABL2 isoform a	54.45	47.19	56.42	52.6867	4.86109		53.11	42.92	39.2	45.0767	7.20142
Ablim1	actin-binding LIM protein 1 isoform 3	1097.42	1085.49	889.41	1024.11	116.803		577.81	697.74	596.64	624.063	64.4967
Ablim2	actin-binding LIM protein 2 isoform 6	0.58	0	0	0.193333	0.334863		4.86	2.39	3.5	3.58333	1.23711
Ablim3	actin-binding LIM protein 3	23.27	19.63	19.65	20.85	2.09581		23.95	31.94	27.59	27.8267	4.00025
Abo	histo-blood group ABO system transferase	0	0	0	0	0		0	0	0	0	0
Abp1	amiloride-sensitive amine oxidase	0	0	0	0	0		0	0	0	0	0
Abpa	androgen binding protein alpha	0	0	0	0	0		0	0	0	0	0
Abpb	androgen binding protein beta	0	0	0	0	0		0	0	0	0	0
Abpd	androgen-binding protein delta precursor	0	0	0	0	0		0	0	0	0	0
Abpe	androgen-binding protein epsilon precursor	0	0	0	0	0		0	0	0	0	0
Abpg	androgen binding protein gamma	0	0	0	0	0		0	0	0	0	0
Abpz	androgen-binding protein zeta precursor	0	0	0	0	0		0	0	0	0	0
Abr	active breakpoint cluster region-related protein	58.79	56	59.82	58.2033	1.97642		116.11	112.16	87.96	105.41	15.2407
Abra	actin-binding Rho-activating protein	0	0	0	0	0		0	0	0	0	0
Abt1	activator of basal transcription 1	17.81	18.47	18.66	18.3133	0.446132		15.15	15.92	16.11	15.7267	0.508363
Abtb1	ankyrin repeat and BTB/POZ domain-containing	48.58	47.55	39.49	45.2067	4.97749		53.43	58.34	50.75	54.1733	3.84921
Abtb2	ankyrin repeat and BTB/POZ domain-containing	20.62	20.43	22.36	21.1367	1.06369		4.9	12.44	4.39	7.24333	4.50766
Acaa1a	3-ketoacyl-CoA thiolase A, peroxisomal	111.43	111.52	86.6	103.183	14.3617		102.99	115.72	127.81	115.507	12.4114
Acaa1b	3-ketoacyl-CoA thiolase B, peroxisomal	17.59	17.15	14.64	16.46	1.59145		30.8	34.83	19.99	28.54	7.67379
Acaa2	3-ketoacyl-CoA thiolase, mitochondrial	167.64	199.94	174.49	180.69	17.0192		208.19	183.67	194.32	195.393	12.2952
Acaca	acetyl-CoA carboxylase 1	8.83	8.02	8.05	8.3	0.459239		9.57	11.87	9.41	10.2833	1.37642
Acacb	acetyl-Coenzyme A carboxylase beta	23.98	19.48	17.1	20.1867	3.49401		44.2	49.33	35.8	43.11	6.83054
Acad10	acyl-CoA dehydrogenase family member 10	11.51	11.17	10.26	10.98	0.646297		20.69	14.79	21.54	19.0067	3.67639
Acad11	acyl-CoA dehydrogenase family member 11	29.35	30.3	25.87	28.5067	2.3323		27.36	32.63	25.38	28.4567	3.74735
Acad12	acyl-Coenzyme A dehydrogenase family, member	10.14	8.37	9.71	9.40667	0.923165		22.22	19.29	20.52	20.6767	1.47127
Acad8	isobutyryl-CoA dehydrogenase, mitochondrial	49.88	52.14	49.73	50.5833	1.3502		65.42	45.9	49.91	53.7433	10.3091
Acad9	acyl-CoA dehydrogenase family member 9,	40.78	45.25	43.67	43.2333	2.26677		36.92	35.07	34.99	35.66	1.09192
Acadl	long-chain specific acyl-CoA dehydrogenase,	230.64	278.6	245.54	251.593	24.5463		257.83	177.3	154	196.377	54.4803
Acadm	medium-chain specific acyl-CoA dehydrogenase,	113.1	104.33	106.95	108.127	4.50185		111.08	153.47	87.06	117.203	33.6258
Acads	short-chain specific acyl-CoA dehydrogenase,	24.62	23.23	21.14	22.9967	1.75169		11.31	9.55	14.21	11.69	2.35313
Acadsb	short/branched chain specific acyl-CoA	103.13	106.38	102.93	104.147	1.93671		98.5	123.04	106.18	109.24	12.5529
Acadvl	very long-chain specific acyl-CoA dehydrogenase,	119.14	114.22	112.19	115.183	3.57374		125	136.97	115.21	125.727	10.8982
Acan	aggrecan core protein precursor	0	0	0	0	0		0.41	0	0.67	0.36	0.337787
Acap1	arf-GAP with coiled-coil, ANK repeat and PH	7.47	6.85	5.33	6.55	1.10109		4.99	3.61	5.09	4.56333	0.827124
Acap2	arf-GAP with coiled-coil, ANK repeat and PH	226.54	220.25	240.64	229.143	10.4413		177.53	207.87	201.41	195.603	15.9818
Acap3	arf-GAP with coiled-coil, ANK repeat and PH	106.64	112.86	104.81	108.103	4.21979		77.88	76.1	96.29	83.4233	11.1783
Acat1	acetyl-CoA acetyltransferase, mitochondrial	114.09	121.18	123.68	119.65	4.97471		80.27	92.89	81.15	84.77	7.04588
Acat2	acetyl-CoA acetyltransferase, cytosolic	39.6	43.27	47.88	43.5833	4.14888		30.09	32.55	22.24	28.2933	5.3847
Acat3	acetyl-Coenzyme A acetyltransferase 3	6.36	5.47	7.22	6.35	0.875043		4.16	7.15	5.53	5.61333	1.49674
Acbd3	Golgi resident protein GCP60	125.45	125.2	133.75	128.133	4.86578		124.72	113.86	111.81	116.797	6.93794
Acbd4	acyl-Coenzyme A binding domain containing 4	22.86	17.99	15.64	18.83	3.68257		35.13	71.95	64.04	57.04	19.3824
Acbd5	acyl-CoA-binding domain-containing protein 5	97.38	97.77	98.16	97.77	0.39		93.43	95.99	91.46	93.6267	2.27139
Acbd6	acyl-CoA-binding domain-containing protein 6	80.92	87.74	71.31	79.99	8.25439		71.2	69.03	83.49	74.5733	7.79791
Acbd7	acyl-CoA-binding domain-containing protein 7	0	0	0	0	0		0	0	0	0	0
Accn1	amiloride-sensitive cation channel 1, neuronal	0	0	0	0	0		0	0	0	0	0
Accn2	amiloride-sensitive cation channel 2, neuronal	4.83	4.97	4.62	4.80667	0.176163		10.64	4.47	5.78	6.96333	3.25076
Accn3	amiloride-sensitive cation channel 3	0.77	0	0.64	0.47	0.412189		4.54	0	0	1.51333	2.62117
Accn4	amiloride-sensitive cation channel 4	0	0	0	0	0		0	0	0	0	0
Accn5	amiloride-sensitive cation channel 5	0	0	0	0	0		0	0	0	0	0
Accs	1-aminocyclopropane-1-carboxylate synthase-like	33.92	32.58	28.22	31.5733	2.98036		8.84	16.87	10.41	12.04	4.25593
Accsl	1-aminocyclopropane-1-carboxylate synthase-like	0	0	0	0	0		0	0	0	0	0
Acd	adrenocortical dysplasia protein	91.16	94.81	81.5	89.1567	6.87743		90.09	81.7	70.14	80.6433	10.0169
Ace	angiotensin-converting enzyme isoform 2	197.22	214	149.55	186.923	33.436		468.09	413.87	308.24	396.733	81.2912
Ace2	angiotensin-converting enzyme 2 precursor	39.73	26.69	4.27	23.5633	17.9356		41.43	321.35	113.69	158.823	145.315
Acer1	alkaline ceramidase 1	0	0	0	0	0		0	0	0	0	0
Acer2	alkaline ceramidase 2	531.96	559.16	409.13	500.083	79.9334		795.99	858.22	908.21	854.14	56.2211
Acer3	alkaline ceramidase 3	32.99	34.26	34.83	34.0267	0.941931		20.81	31.42	28.14	26.79	5.4323
Ache	acetylcholinesterase precursor	7.93	5.23	5.21	6.12333	1.56465		4.72	11.48	13.21	9.80333	4.48647
Acin1	apoptotic chromatin condensation inducer in the	219.26	221.24	223.19	221.23	1.96502		206.22	212.1	171.24	196.52	22.0896
Acly	ATP-citrate synthase isoform 1	246.86	244.31	237.78	242.983	4.68312		177.72	201.75	178.72	186.063	13.5943
Acmsd	2-amino-3-carboxymuconate-6-semialdehyde	0	0	0	0	0		0	0	0	0	0
Acn9	protein ACN9 homolog, mitochondrial precursor	35.5	27.97	36.72	33.3967	4.73905		32.13	20.06	39.9	30.6967	9.99736
Acnat1	acyl-coenzyme A amino acid N-acyltransferase 1	0	0	0	0	0		0.43	0	0	0.143333	0.248261
Acnat2	acyl-coenzyme A amino acid N-acyltransferase 2	0	0	0	0	0		0	0	0	0	0
Aco1	cytoplasmic aconitate hydratase	81.25	76.57	74.72	77.5133	3.36565		70.06	63.84	52.58	62.16	8.86027
Aco2	aconitate hydratase, mitochondrial precursor	150.86	161.85	151.41	154.707	6.19242		223.25	204.28	152.53	193.353	36.6043
Acot1	acyl-coenzyme A thioesterase 1	17.15	16.08	11.59	14.94	2.9501		9.45	10.49	13.59	11.1767	2.15373
Acot10	acyl-coenzyme A thioesterase 10, mitochondrial	103.65	110.55	92.46	102.22	9.12939		68.9	78.47	98.26	81.8767	14.9735
Acot11	acyl-coenzyme A thioesterase 11	5.53	6.27	5.42	5.74	0.462277		8.59	6.33	13.65	9.52333	3.74819
Acot12	acyl-coenzyme A thioesterase 12	0	0	0	0	0		0	0.59	0	0.196667	0.340637
Acot13	acyl-coenzyme A thioesterase 13	55.24	42.79	53.85	50.6267	6.82225		51.64	86.26	95.96	77.9533	23.2984
Acot2	acyl-coenzyme A thioesterase 2, mitochondrial	28.53	29.56	28.02	28.7033	0.784496		21.62	18.52	22.45	20.8633	2.07138
Acot3	acyl-coenzyme A thioesterase 3	0	0.61	0	0.203333	0.352184		0	0	0.74	0.246667	0.427239
Acot4	acyl-coenzyme A thioesterase 4	0	0	0	0	0		0	0.13	0	0.0433333	0.0750555
Acot5	acyl-coenzyme A thioesterase 5	0	0.86	0	0.286667	0.496521		0.09	0.73	0	0.273333	0.398037
Acot6	acyl-coenzyme A thioesterase 6	2.96	4.39	3.38	3.57667	0.735006		6	2.84	2.49	3.77667	1.9334
Acot7	cytosolic acyl coenzyme A thioester hydrolase	130.94	162.16	138.68	143.927	16.2579		98.05	100.58	92.61	97.08	4.07258
Acot8	acyl-coenzyme A thioesterase 8	25.71	24.83	17.88	22.8067	4.28925		22.32	29.29	34.08	28.5633	5.91358
Acot9	acyl-coenzyme A thioesterase 9, mitochondrial	39.83	49.08	34.59	41.1667	7.3369		91.54	82.18	40.04	71.2533	27.4337
Acox1	peroxisomal acyl-coenzyme A oxidase 1	140.26	143.9	132.82	138.993	5.64756		185.41	176.46	156.52	172.797	14.7893
Acox2	peroxisomal acyl-coenzyme A oxidase 2	0	0	0	0	0		0	0	0	0	0
Acox3	peroxisomal acyl-coenzyme A oxidase 3	51.5	47.67	38.34	45.8367	6.76884		41.93	41.39	50.63	44.65	5.18587
Acoxl	acyl-coenzyme A oxidase-like protein	0	0	0	0	0		0	0	0	0	0
Acp1	low molecular weight phosphotyrosine protein	13.25	32.95	15.1	20.4333	10.8791		20.83	25.74	11.53	19.3667	7.21713
Acp2	lysosomal acid phosphatase precursor	68.91	72.51	60.78	67.4	6.00902		47.2	60.71	61.15	56.3533	7.93007
Acp5	tartrate-resistant acid phosphatase type 5	3.44	2.48	1.78	2.56667	0.833387		1.69	4.41	3.09	3.06333	1.3602
Acp6	lysophosphatidic acid phosphatase type 6	46.88	40.52	44.92	44.1067	3.25707		51.32	49.19	36.31	45.6067	8.12128
Acpl2	acid phosphatase-like protein 2 precursor	4.27	2.6	1.83	2.9	1.24736		6.14	10.28	4.16	6.86	3.12288
Acpp	prostatic acid phosphatase isoform 2 precursor	0	0	0	0	0		0	0	0	0	0
Acpt	testicular acid phosphatase	0	0	0	0	0		0	0	0	0	0
Acr	acrosin isoform 2 precursor	12.93	15.41	10.72	13.02	2.34629		7.69	6.98	5.34	6.67	1.20528
Acrbp	acrosin-binding protein isoform 2	26.78	13.55	18.53	19.62	6.68201		24.06	9.43	17.41	16.9667	7.32507
Acrv1	acrosomal protein SP-10 precursor	0	0	0	0	0		0	0	0	0	0
Acsbg1	long-chain-fatty-acid--CoA ligase ACSBG1	0	0	0	0	0		2.36	3.6	0.46	2.14	1.58152
Acsbg2	long-chain-fatty-acid--CoA ligase ACSBG2	0	0	0	0	0		0	0	0	0	0
Acsf2	acyl-CoA synthetase family member 2,	52.92	61.41	67.89	60.74	7.50746		42.42	42.92	39.22	41.52	2.00749
Acsf3	acyl-CoA synthetase family member 3,	26.35	26.73	28.75	27.2767	1.29001		23.63	30.37	22.76	25.5867	4.16527
Acsl1	long-chain-fatty-acid--CoA ligase 1	39.2	35.33	39.09	37.8733	2.20328		27.38	27.03	23.45	25.9533	2.175
Acsl3	long-chain-fatty-acid--CoA ligase 3 isoform b	20.09	27.68	17.39	21.72	5.33514		7.49	38.95	18.79	21.7433	15.9366
Acsl4	long-chain-fatty-acid--CoA ligase 4 isoform 1	67.23	65.55	76.2	69.66	5.72576		85.21	83.8	92.97	87.3267	4.93786
Acsl5	long-chain-fatty-acid--CoA ligase 5	200.47	192.63	197.22	196.773	3.93904		268.61	226.38	187.87	227.62	40.3843
Acsl6	long-chain-fatty-acid--CoA ligase 6 isoform 4	1.41	1.02	2.37	1.6	0.694766		57.49	29.91	4.87	30.7567	26.3202
Acsm1	acyl-coenzyme A synthetase ACSM1, mitochondrial	0	0	0	0	0		0	0	0	0	0
Acsm2	acyl-coenzyme A synthetase ACSM2, mitochondrial	0	0	0	0	0		0	0	0	0	0
Acsm3	acyl-coenzyme A synthetase ACSM3, mitochondrial	0.18	4.48	15.74	6.8	8.03525		14.21	0.28	5.13	6.54	7.07123
Acsm4	acyl-coenzyme A synthetase ACSM4, mitochondrial	0	0	0	0	0		0	0	0	0	0
Acsm5	acyl-coenzyme A synthetase ACSM5, mitochondrial	0	0	0	0	0		0	0	0	0	0
Acss1	acetyl-coenzyme A synthetase 2-like,	18.65	16.24	13.6	16.1633	2.52587		31.21	19.64	31.34	27.3967	6.71778
Acss2	acetyl-coenzyme A synthetase, cytoplasmic	14.18	10.64	12.75	12.5233	1.78085		13.44	21.33	23.45	19.4067	5.27489
Acss3	acyl-CoA synthetase short-chain family member 3,	0	0	0	0	0		0.98	3.5	1.95	2.14333	1.27108
Acta1	actin, alpha skeletal muscle	3.05	3.12	2.49	2.88667	0.345302		7.48	5.12	5.1	5.9	1.36836
Acta2	actin, aortic smooth muscle	76.93	53.93	47.33	59.3967	15.5388		208.5	441.65	101.76	250.637	173.819
Actb	actin, cytoplasmic 1	2699.92	3023.02	4188	3303.65	782.725		3278.45	3235.52	2565.89	3026.62	399.581
Actbl2	beta-actin-like protein 2	0	0	0	0	0		0	0	0	0	0
Actc1	actin, alpha cardiac muscle 1	1.91	0	0	0.636667	1.10274		1.29	5.94	0	2.41	3.12437
Actg1	actin, cytoplasmic 2	1359.91	1519.52	1515.45	1464.96	90.9987		1482.47	1424.46	1514.61	1473.85	45.6895
Actg2	actin, gamma-enteric smooth muscle	5.95	4.4	3.34	4.56333	1.31264		2.65	5.53	1.75	3.31	1.97454
Actl6a	actin-like protein 6A	161.66	180.48	187.48	176.54	13.3533		70.7	98.91	74.99	81.5333	15.2007
Actl6b	actin-like protein 6B	0	0	0	0	0		0	0	0	0	0
Actl7a	actin-like protein 7A	1.23	0	0	0.41	0.710141		0	2.93	0	0.976667	1.69164
Actl7b	actin-like protein 7B	1.62	0	2.04	1.22	1.07722		0	1.62	0	0.54	0.935307
Actl9	actin-like protein 9	0	0	0	0	0		0	0	0	0	0
Actn1	alpha-actinin-1	96.26	90.28	93.6	93.38	2.99606		90.14	131.74	77.15	99.6767	28.5172
Actn2	alpha-actinin-2	0	0	0	0	0		0	0	0	0	0
Actn3	alpha-actinin-3	0.44	0.39	0	0.276667	0.240901		0	1.08	0	0.36	0.623538
Actn4	alpha-actinin-4	950.66	988.49	936.53	958.56	26.8657		1200.82	1218.36	1115.3	1178.16	55.1403
Actr10	actin-related protein 10	75.37	87.58	87.62	83.5233	7.06102		51.62	86.79	78.65	72.3533	18.4111
Actr1a	alpha-centractin	256.35	277.29	249.07	260.903	14.6507		242.12	238.98	265.75	248.95	14.6337
Actr1b	beta-centractin	196.21	189.96	190.69	192.287	3.41726		184.54	189.19	174.42	182.717	7.55193
Actr2	actin-related protein 2	450.14	501.49	557.75	503.127	53.8237		323.64	331.24	312.85	322.577	9.241
Actr3	actin-related protein 3	304.52	360.61	406.95	357.36	51.2923		266.17	314.98	208.35	263.167	53.3784
Actr3b	actin-related protein 3B	5.09	3.57	1.64	3.43333	1.72906		1.97	9.18	8.71	6.62	4.03387
Actr5	actin-related protein 5	27.75	27.44	23.5	26.23	2.36932		21.73	23.84	27.03	24.2	2.66828
Actr6	actin-related protein 6	33.63	39.81	40.72	38.0533	3.85765		13.35	30.17	28.88	24.1333	9.36089
Actr8	actin-related protein 8	67.82	59.13	54.52	60.49	6.7535		67.77	83.27	80.76	77.2667	8.31956
Actrt1	actin-related protein T1	0	0	0	0	0		0	0	0	0	0
Actrt2	actin-related protein T2	0	0	0	0	0		0	0	0	0	0
Acvr1	activin receptor type-1	180.97	177.02	165.09	174.36	8.26742		114.11	163.34	125.63	134.36	25.7499
Acvr1b	activin receptor type-1B precursor	40.71	32.6	41.24	38.1833	4.84256		64.76	51.82	50.48	55.6867	7.88625
Acvr1c	activin receptor type-1C isoform 1	0	0	0	0	0		0	0	0	0	0
Acvr2a	activin receptor type-2A precursor	85.93	83.02	98.65	89.2	8.31227		45.61	68.09	56.87	56.8567	11.24
Acvr2b	activin receptor type-2B precursor	10.86	9.42	9.55	9.94333	0.796513		11.37	8.81	12.12	10.7667	1.73552
Acvrl1	serine/threonine-protein kinase receptor R3	709.1	716.62	505.86	643.86	119.571		1126.27	918.03	1058.19	1034.16	106.179
Acy1	aminoacylase-1	18.79	18.85	14.31	17.3167	2.60402		19.9	13.91	14.06	15.9567	3.41585
Acy3	aspartoacylase-2	34.58	33.57	25.53	31.2267	4.95924		16.86	36.32	31.96	28.38	10.212
Acyp1	acylphosphatase-1	58.94	43.14	39.68	47.2533	10.2677		25.12	31.5	29.59	28.7367	3.27448
Acyp2	acylphosphatase-2	94.54	76.43	57.53	76.1667	18.5064		42.73	63.34	62.28	56.1167	11.6053
Ada	adenosine deaminase	11.24	15.74	19.52	15.5	4.14521		10.26	19.4	11.99	13.8833	4.85525
Adad1	adenosine deaminase domain-containing protein 1	0	0	0	0	0		0	0	0	0	0
Adad2	adenosine deaminase domain-containing protein 2	0	0	0	0	0		0	0	0	0	0
Adal	adenosine deaminase-like protein	31.96	28.88	36.31	32.3833	3.73305		23.34	26.11	27.52	25.6567	2.12655
Adam10	disintegrin and metalloproteinase	598.76	575.68	610.99	595.143	17.9307		321.93	373.88	319.78	338.53	30.6329
Adam11	disintegrin and metalloproteinase	3.09	2.78	3.11	2.99333	0.185023		6.03	7.51	3.37	5.63667	2.09784
Adam12	disintegrin and metalloproteinase	60.18	60.8	49.95	56.9767	6.09316		31.96	26.94	40.34	33.08	6.76984
Adam15	disintegrin and metalloproteinase	769.06	836.73	633.35	746.38	103.57		1144.11	927.65	784.14	951.967	181.213
Adam17	disintegrin and metalloproteinase	171.53	169.72	169.06	170.103	1.27884		138.63	146.6	155.38	146.87	8.37826
Adam18	disintegrin and metalloproteinase	0	0	0	0	0		0	0	0	0	0
Adam19	disintegrin and metalloproteinase	97.09	107.34	92.65	99.0267	7.53406		39.14	49.11	46.89	45.0467	5.23437
Adam1a	disintegrin and metalloproteinase	7.21	6.56	7.71	7.16	0.576628		2.08	6.26	7.74	5.36	2.93537
Adam1b	disintegrin and metalloproteinase	2.17	1.99	1.43	1.86333	0.385919		0	0.81	0.61	0.473333	0.42194
Adam2	disintegrin and metalloproteinase	0	0	0	0	0		0	0	0	0	0
Adam21	disintegrin and metalloproteinase	0.56	0	0	0.186667	0.323316		0	0	0	0	0
Adam22	disintegrin and metalloproteinase	3.92	2.73	2.64	3.09667	0.714446		4.66	7.85	4.52	5.67667	1.88346
Adam23	disintegrin and metalloproteinase	0.77	0.37	0.54	0.56	0.200749		5.26	1.68	1.86	2.93333	2.01696
Adam24	disintegrin and metalloproteinase	0	0	0	0	0		0	0	0	0	0
Adam25	disintegrin and metalloproteinase	0	0	0	0	0		0	0	0	0	0
Adam26a	disintegrin and metalloproteinase	0	0	0	0	0		0	0	0	0	0
Adam26b	a disintegrin and metalloprotease domain 26b	0	0	0	0	0		0	0	0	0	0
Adam28	disintegrin and metalloproteinase	2.78	3.62	3.81	3.40333	0.548118		8.04	2.31	2.06	4.13667	3.3827
Adam29	disintegrin and metalloproteinase	0	0	0	0	0		0	0	0	0	0
Adam3	a disintegrin and metalloprotease domain 3	0.72	0.69	0.71	0.706667	0.0152753		0	0	0	0	0
Adam30	disintegrin and metalloproteinase	0	0.57	0	0.19	0.32909		0	0	0	0	0
Adam32	disintegrin and metalloproteinase	0	0	0	0	0		0	0	0	0	0
Adam33	disintegrin and metalloproteinase	4.68	1.99	2.63	3.1	1.40524		2.71	0.78	1.12	1.53667	1.03026
Adam34	a disintegrin and metallopeptidase domain 34	0	0	0	0	0		0	0	0	0	0
Adam39	testase 9	0	0	0	0	0		0	0	0	0	0
Adam4	a disintegrin and metallopeptidase domain 4	3.76	3.93	2.32	3.33667	0.884553		2.44	0.96	1.92	1.77333	0.750822
Adam5	disintegrin and metalloproteinase	1.19	1.1	1.86	1.38333	0.415251		1.05	0.67	1.47	1.06333	0.400167
Adam6a	a disintegrin and metalloprotease domain 6	0	0	0	0	0		0	0	0	0	0
Adam6b	a disintegrin and metalloproteinase domain	0	0	0	0	0		0	0	0	0	0
Adam7	disintegrin and metalloproteinase	0.86	0	0	0.286667	0.496521		0.73	1.39	0.85	0.99	0.351568
Adam8	disintegrin and metalloproteinase	2.04	1.59	2.26	1.96333	0.341516		2.1	1.96	1.27	1.77667	0.444335
Adam9	disintegrin and metalloproteinase	81.58	77.49	82.32	80.4633	2.60143		89.88	94.78	84.88	89.8467	4.95008
Adamdec1	ADAM DEC1 precursor	0.6	1.3	1.04	0.98	0.353836		0	0	0	0	0
Adamts1	A disintegrin and metalloproteinase with	1116.72	699.01	850.26	888.663	211.486		2861.61	4052.79	2321.12	3078.51	885.976
Adamts10		170.07	156.5	144.03	156.867	13.0239		181.79	200.33	158.66	180.26	20.8771
Adamts12	A disintegrin and metalloproteinase with	8.57	6.65	11.4	8.87333	2.38948		3.84	4.73	6.38	4.98333	1.28881
Adamts13	A disintegrin and metalloproteinase with	0	0	0	0	0		0	0	0	0	0
Adamts14	A disintegrin and metalloproteinase with	1.09	0.8	1.2	1.03	0.20664		0	0.46	0.31	0.256667	0.234592
Adamts15	A disintegrin and metalloproteinase with	7.15	4.77	4.84	5.58667	1.35434		16.6	71.31	25.85	37.92	29.2841
Adamts16	A disintegrin and metalloproteinase with	4.6	2.43	6.83	4.62	2.20007		10.35	7.26	0	5.87	5.31316
Adamts17	ADAM metallopeptidase with thrombospondin type 1	1.9	1.5	1.25	1.55	0.327872		3.3	2.05	0.22	1.85667	1.54907
Adamts18	A disintegrin and metalloproteinase with	0.52	0.65	0	0.39	0.343948		2.76	0.76	0	1.17333	1.42567
Adamts19	A disintegrin and metalloproteinase with	0	0.34	0	0.113333	0.196299		0	0	0	0	0
Adamts2	A disintegrin and metalloproteinase with	8.04	6.05	9.65	7.91333	1.80334		5.23	47.23	30.07	27.51	21.1167
Adamts20	A disintegrin and metalloproteinase with	0.41	0.42	0	0.276667	0.239653		3.05	0.48	0.28	1.27	1.54477
Adamts3	a disintegrin-like and metalloprotease with	1.58	1.63	2.63	1.94667	0.592312		1.35	2.34	0.71	1.46667	0.821239
Adamts4	A disintegrin and metalloproteinase with	53.14	37.62	50.19	46.9833	8.24194		32.04	105.51	30.12	55.89	42.9829
Adamts5	A disintegrin and metalloproteinase with	9.71	6.79	7.59	8.03	1.50891		7.24	10.16	10.24	9.21333	1.70942
Adamts6	A disintegrin and metalloproteinase with	3.12	3.06	3.66	3.28	0.330454		2.57	2.42	1.05	2.01333	0.837636
Adamts7	A disintegrin and metalloproteinase with	46.96	39.05	34.22	40.0767	6.43175		28.68	35.5	43.69	35.9567	7.51541
Adamts8	A disintegrin and metalloproteinase with	8.66	4.81	4.66	6.04333	2.26734		9.45	6.96	4.44	6.95	2.50501
Adamts9	a disintegrin-like and metalloprotease	248.75	215.19	204.73	222.89	22.998		192.44	150.81	141.88	161.71	26.9849
Adamtsl1	ADAMTS-like protein 1	42.91	29.36	36.2	36.1567	6.7751		39.04	42.64	34.88	38.8533	3.88337
Adamtsl2	ADAMTS-like protein 2 precursor	113.54	105.59	59.33	92.82	29.2743		306.36	180.31	267.77	251.48	64.5846
Adamtsl3	ADAMTS-like protein 3	2.6	1.72	4.57	2.96333	1.45933		3.4	3.58	12.87	6.61667	5.41629
Adamtsl4	ADAMTS-like protein 4 precursor	6.61	4.79	5.76	5.72	0.910659		58.54	66.57	50.53	58.5467	8.02
Adamtsl5	ADAMTS-like protein 5 isoform 1	7.02	3.15	6.25	5.47333	2.04857		38	37.51	46.46	40.6567	5.0318
Adap1	centaurin, alpha 1	2.48	3.9	2.14	2.84	0.933595		1.04	1.08	3.23	1.78333	1.25301
Adap2	arf-GAP with dual PH domain-containing protein	20.23	15.77	11.08	15.6933	4.57548		32.42	84.43	46.4	54.4167	26.9158
Adar	double-stranded RNA-specific adenosine deaminase	79.36	85.4	94.8	86.52	7.78069		93.34	91.73	74.37	86.48	10.5184
Adarb1		54.2	50.24	42.81	49.0833	5.78242		105.74	74.42	93.17	91.11	15.7613
Adarb2	double-stranded RNA-specific editase B2	0	0	0	0	0		0	0	0	0	0
Adat1	tRNA-specific adenosine deaminase 1	3.74	5.8	4.03	4.52333	1.11509		5.5	5.55	3.4	4.81667	1.22712
Adat2	tRNA-specific adenosine deaminase 2	24.78	30.4	22.6	25.9267	4.02444		2.61	18.79	16.76	12.72	8.81415
Adat3	tRNA-specific adenosine deaminase-like protein	7.53	7.34	7.22	7.36333	0.156312		4.93	8.09	10.71	7.91	2.8942
Adc	antizyme inhibitor 2	5.56	1.73	2.16	3.15	2.09817		9.75	16.88	4.31	10.3133	6.30391
Adck1	aarF domain containing kinase 1 precursor	28.88	36.76	30.65	32.0967	4.1344		32.73	37.59	32.67	34.33	2.8234
Adck2	aarF domain containing kinase 2	23.07	24.56	18.12	21.9167	3.37135		33.3	30.22	26.82	30.1133	3.24132
Adck3	chaperone activity of bc1 complex-like,	19.06	10.84	16.05	15.3167	4.15878		28.37	12.34	5.87	15.5267	11.5836
Adck4	aarF domain containing kinase 4	27.01	27.73	18.57	24.4367	5.09342		14.9	20.13	23.43	19.4867	4.30124
Adck5	aarF domain containing kinase 5	25.11	22.52	23.76	23.7967	1.29539		18.01	24.89	18.89	20.5967	3.74408
Adcy1	adenylate cyclase type 1	1.41	0.57	1.12	1.03333	0.426654		0.88	1.69	0.8	1.12333	0.492375
Adcy10	adenylate cyclase type 10	0	0	0	0	0		0	0	0	0	0
Adcy2	adenylate cyclase type 2	1.3	0.58	0.82	0.9	0.366606		0.72	1.19	0	0.636667	0.599361
Adcy3	adenylate cyclase type 3 isoform 2	17.54	16.11	14.75	16.1333	1.39515		21.52	38.31	30.51	30.1133	8.40203
Adcy4	adenylate cyclase type 4	296.99	287.85	253.69	279.51	22.823		479.31	386.66	335.85	400.607	72.7398
Adcy5	adenylate cyclase type 5	6.19	2.42	1.17	3.26	2.61329		4.38	24.66	14.73	14.59	10.1407
Adcy6	adenylate cyclase type 6	114	95.77	98.87	102.88	9.75414		128.94	184.09	122.54	145.19	33.84
Adcy7	adenylate cyclase type 7	23.22	24.56	28.17	25.3167	2.56028		9.24	10.38	10.92	10.18	0.857671
Adcy8	adenylate cyclase type 8	0	0	0	0	0		0	0	0	0	0
Adcy9	adenylate cyclase type 9	21.87	20.1	17.64	19.87	2.12436		21.68	36.23	37.38	31.7633	8.75133
Adcyap1	pituitary adenylate cyclase-activating	0	0	0	0	0		0	0	0	0	0
Adcyap1r1	pituitary adenylate cyclase-activating	1.57	1.04	0	0.87	0.798686		7.35	59.4	28.94	31.8967	26.1507
Add1	alpha-adducin isoform 1	436.87	427.99	406.3	423.72	15.726		384.82	396.44	350.54	377.267	23.864
Add2	beta-adducin	67.39	74.56	59.16	67.0367	7.70608		33.48	36.67	74.02	48.0567	22.5414
Add3	gamma-adducin isoform b	231.76	235.43	200.54	222.577	19.1723		186.54	231.49	270.5	229.51	42.015
Adh1	alcohol dehydrogenase 1	73.53	48.19	24.26	48.66	24.6384		69.43	168.15	145.05	127.543	51.636
Adh4	alcohol dehydrogenase 4	0	0	0	0	0		0	0	0	0	0
Adh5	alcohol dehydrogenase class-3	227.45	237.14	217.86	227.483	9.64004		213.7	203.92	180.26	199.293	17.1934
Adh6-ps1		0	0	0	0	0		0	0	0	0	0
Adh6a	alcohol dehydrogenase 6A (class V)	0	0	0	0	0		0	0	0	0	0
Adh7	alcohol dehydrogenase class 4 mu/sigma chain	0	0	0	0	0		2.16	1.2	0	1.12	1.08222
Adhfe1		1.39	0	0	0.463333	0.802517		0.76	1.67	0.94	1.12333	0.481906
Adi1	1,2-dihydroxy-3-keto-5-methylthiopentene	58.62	45.14	57.32	53.6933	7.43587		39.99	47.71	78.55	55.4167	20.4025
Adig	adipogenin	0	0	0	0	0		0	0	0	0	0
Adipoq	adiponectin	0	0	0	0	0		0	0	0	0	0
Adipor1	adiponectin receptor protein 1	469.63	459.58	371.89	433.7	53.7644		550.76	527.7	593.66	557.373	33.4736
Adipor2	adiponectin receptor protein 2	131.02	138.86	126.73	132.203	6.15097		217.21	183.69	151.07	183.99	33.071
Adk	adenosine kinase	37.06	36.04	32.5	35.2	2.39324		25.94	31.18	12.09	23.07	9.8633
Adm	ADM precursor	27.24	28.72	31.97	29.31	2.41957		29.86	62.36	77.84	56.6867	24.488
Adm2	ADM2 precursor	0	0	0	0	0		0	0	0	0	0
Adnp	activity-dependent neuroprotector homeobox	252.9	263.42	299.12	271.813	24.2262		139.4	163.28	151.95	151.543	11.9452
Adnp2	ADNP homeobox protein 2	39.72	39.2	42.54	40.4867	1.79715		29.09	43.45	41.1	37.88	7.70251
Ado	2-aminoethanethiol dioxygenase	37.21	36.22	36.51	36.6467	0.508953		28.71	23.74	32.09	28.18	4.20015
Adora1	adenosine receptor A1	0.34	0	0	0.113333	0.196299		0.8	0.99	0.97	0.92	0.104403
Adora2a	adenosine receptor A2a	145.63	170.18	158.79	158.2	12.2856		74.12	76.18	91.99	80.7633	9.77698
Adora2b	adenosine receptor A2b	2.87	1.4	0	1.42333	1.43514		5.9	7.82	3.13	5.61667	2.3578
Adora3	adenosine receptor A3 isoform 2	0	1.07	1.93	1	0.966902		0	0	0	0	0
Adpgk	ADP-dependent glucokinase precursor	71.76	73.14	79.13	74.6767	3.91794		71.03	59.98	70.7	67.2367	6.28662
Adprh	[Protein ADP-ribosylarginine] hydrolase	236.18	238.28	185.68	220.047	29.7809		223.44	225.88	265.48	238.267	23.599
Adprhl1	[Protein ADP-ribosylarginine] hydrolase-like	0	0	0	0	0		0	0	0	0	0
Adprhl2	poly(ADP-ribose) glycohydrolase ARH3	73.34	73.88	60.47	69.23	7.59119		96.34	52.61	63.93	70.96	22.6968
Adra1a	alpha-1A adrenergic receptor	0	0	0	0	0		0.89	1.17	0	0.686667	0.610928
Adra1b	alpha-1B adrenergic receptor	0.73	0	0	0.243333	0.421466		0	3.94	1.28	1.74	2.00988
Adra1d	alpha-1D adrenergic receptor	0	0	0	0	0		0	3.52	3.33	2.28333	1.97971
Adra2a	alpha-2A adrenergic receptor	3.35	1.56	2.64	2.51667	0.901351		1.87	6.18	5.37	4.47333	2.29064
Adra2b	alpha-2B adrenergic receptor	0.91	0.6	0	0.503333	0.462637		2.98	9.52	3.66	5.38667	3.59568
Adra2c	alpha-2C adrenergic receptor	0.87	0	0.71	0.526667	0.463069		16.52	4.08	4.56	8.38667	7.04776
Adrb1	beta-1 adrenergic receptor	8.33	9.92	4.83	7.69333	2.60404		32.63	13.25	31.38	25.7533	10.8462
Adrb2	beta-2 adrenergic receptor	65.01	55.95	44.36	55.1067	10.3508		86.95	90.56	124.42	100.643	20.6702
Adrb3	beta-3 adrenergic receptor	0	0	0	0	0		0	0.67	0	0.223333	0.386825
Adrbk1	beta-adrenergic receptor kinase 1	205.02	209.46	217.48	210.653	6.31514		228.12	210.8	216.72	218.547	8.8033
Adrbk2	beta-adrenergic receptor kinase 2 isoform 2	18.72	16.39	14.05	16.3867	2.335		7.61	32.48	20.52	20.2033	12.438
Adrm1	proteasomal ubiquitin receptor ADRM1	36.77	45.38	39.26	40.47	4.4307		81.85	88.65	40.12	70.2067	26.2767
Adsl	adenylosuccinate lyase	73.43	83.43	79.18	78.68	5.01871		63.7	63	56.45	61.05	3.99906
Adss	adenylosuccinate synthetase isozyme 2	185.85	192.42	213.76	197.343	14.5918		105.38	123.16	126.56	118.367	11.3745
Adssl1	adenylosuccinate synthetase isozyme 1	2.95	2.47	3.19	2.87	0.366606		4.08	6.27	2.79	4.38	1.75929
Aebp1	adipocyte enhancer-binding protein 1 precursor	59.82	48.26	33.32	47.1333	13.2859		81.17	85.2	55.17	73.8467	16.2995
Aebp2	zinc finger protein AEBP2 isoform 2	115.9	106.38	127.11	116.463	10.3765		144.42	125.45	78.11	115.993	34.1515
Aen	apoptosis-enhancing nuclease isoform 2	26.72	30.29	30.28	29.0967	2.05826		41.44	22.25	21.08	28.2567	11.4321
Aes	amino-terminal enhancer of split	618.07	626.97	505.73	583.59	67.5754		645.37	629.23	690.45	655.017	31.7296
Afap1	actin filament-associated protein 1	41.97	37.85	35.9	38.5733	3.09897		34.82	43.5	38.06	38.7933	4.38622
Afap1l1	actin filament-associated protein 1-like 1	450.67	476.05	431.23	452.65	22.4755		558.51	441.11	439.78	479.8	68.1681
Afap1l2	actin filament-associated protein 1-like 2	48.9	46.65	17.31	37.62	17.6249		64.7	96.14	62.39	74.41	18.8541
Aff1	AF4/FMR2 family member 1 isoform 1	44.29	40.07	39.24	41.2	2.70801		61.41	74.47	49.85	61.91	12.3176
Aff2	AF4/FMR2 family member 2	0.42	0	0	0.14	0.242487		0	0	0	0	0
Aff3	AF4/FMR2 family member 3	3.26	1.99	7.16	4.13667	2.69419		8.32	3.78	4.24	5.44667	2.49899
Aff4	AF4/FMR2 family member 4	145.78	128.34	131.56	135.227	9.28018		120.38	197.89	134.28	150.85	41.3264
Afg3l1	AFG3-like protein 1	50.89	50.6	49.75	50.4133	0.592481		33.56	42.2	34.65	36.8033	4.70532
Afg3l2	AFG3-like protein 2	83.08	86.64	92.4	87.3733	4.70308		92.14	72.72	67.96	77.6067	12.8093
Afm	afamin precursor	0	0	0	0	0		0	0	0	0	0
Afmid	probable arylformamidase	5.57	7.99	5.44	6.33333	1.43619		1.36	3.25	1.73	2.11333	1.00162
Afp	alpha-fetoprotein precursor	0	0	0	0	0		0	0	0	0	0
Aftph	aftiphilin	88.63	82.55	81.55	84.2433	3.83173		90.25	115.67	99.32	101.747	12.8826
Aga	N(4)-(beta-N-acetylglucosaminyl)-L-asparaginase	73.34	79.33	77.25	76.64	3.04123		85.23	88.56	109.41	94.4	13.1052
Agap1	arf-GAP with GTPase, ANK repeat and PH	27.36	22.94	20.09	23.4633	3.66315		25.25	37.67	30.13	31.0167	6.25729
Agap2	arf-GAP with GTPase, ANK repeat and PH	9.41	4.68	3.62	5.90333	3.08276		10.17	32.87	26.89	23.31	11.7658
Agap3	arf-GAP with GTPase, ANK repeat and PH	115.52	113.73	114.89	114.713	0.907983		150.72	134.79	108.62	131.377	21.2565
Agbl1	cytosolic carboxypeptidase 4	0	0	0	0	0		0	0	0	0	0
Agbl2	cytosolic carboxypeptidase 2	0.85	0.95	0.7	0.833333	0.125831		0	1.12	0	0.373333	0.646632
Agbl3	cytosolic carboxypeptidase 3	4.85	4.77	3.48	4.36667	0.768917		2.46	7.03	4.11	4.53333	2.31422
Agbl4	cytosolic carboxypeptidase 6 isoform 2	0	0	0	0	0		0	0	0	0	0
Agbl5	cytosolic carboxypeptidase-like protein 5	30.5	33.93	31.93	32.12	1.72288		21.1	21.23	22.23	21.52	0.618304
Ager	advanced glycosylation end product-specific	18.25	17.22	14.86	16.7767	1.73794		8.37	15.92	7.86	10.7167	4.51343
Agfg1	arf-GAP domain and FG repeats-containing protein	231.72	227.07	257.57	238.787	16.4322		125.99	187.58	185.96	166.51	35.1007
Agfg2	arf-GAP domain and FG repeats-containing protein	37.63	32.64	32.17	34.1467	3.02579		41.62	47.51	30.54	39.89	8.61626
Aggf1	angiogenic factor with G patch and FHA domains	102.24	102.56	117.87	107.557	8.93304		91	119.44	98.65	103.03	14.7172
Agk	acylglycerol kinase, mitochondrial precursor	20.26	19.06	22.9	20.74	1.96448		29.45	27.2	24.73	27.1267	2.36085
Agl	glycogen debranching enzyme	20.75	19	22.62	20.79	1.81033		6.46	13.81	12.2	10.8233	3.86355
Agmat	agmatinase, mitochondrial precursor	0	0	0	0	0		0	0	0	0	0
Agmo	alkylglycerol monooxygenase	16.48	7.92	8.72	11.04	4.72813		5.45	10.92	13.06	9.81	3.92455
Agpat1	1-acyl-sn-glycerol-3-phosphate acyltransferase	151.42	156.43	133.85	147.233	11.8579		112.33	118.63	114.35	115.103	3.21685
Agpat2	1-acyl-sn-glycerol-3-phosphate acyltransferase	16.77	13.12	12.97	14.2867	2.15194		25.25	26.99	28.64	26.96	1.6952
Agpat3	1-acyl-sn-glycerol-3-phosphate acyltransferase	147.72	139.64	122.13	136.497	13.0814		163.53	150.93	136.57	150.343	13.4896
Agpat4	1-acyl-sn-glycerol-3-phosphate acyltransferase	61.04	60.76	52.18	57.9933	5.03644		82.62	65.91	63.83	70.7867	10.3006
Agpat5	1-acyl-sn-glycerol-3-phosphate acyltransferase	46.3	42.26	51.51	46.69	4.63732		42.25	57.53	44.55	48.11	8.23862
Agpat6	glycerol-3-phosphate acyltransferase 6	109.57	118.52	120.73	116.273	5.90949		111.75	89.72	105.77	102.413	11.3921
Agpat9	glycerol-3-phosphate acyltransferase 3	0.49	0	0	0.163333	0.282902		5.74	1.19	2.6	3.17667	2.32917
Agphd1	aminoglycoside phosphotransferase	13.34	13.63	12.1	13.0233	0.81267		9.89	9.56	13.92	11.1233	2.4276
Agps	alkyldihydroxyacetonephosphate synthase,	92.19	95.78	107.99	98.6533	8.28263		49.6	53.73	51.42	51.5833	2.06984
Agr2	anterior gradient protein 2 homolog precursor	0	0	0	0	0		0	0	0	0	0
Agr3	anterior gradient protein 3 homolog precursor	0	0	0	0	0		0	0	0	0	0
Agrn	agrin	700.86	732.23	643.08	692.057	45.2223		359.02	368.39	252.52	326.643	64.3634
Agrp	agouti-related protein precursor	0	0	0	0	0		0	0	0	0	0
Agt	angiotensinogen	10.36	7.06	2.16	6.52667	4.12593		8.52	13.4	5.29	9.07	4.08288
Agtpbp1	cytosolic carboxypeptidase 1 isoform 2	44.3	43.84	44.59	44.2433	0.378197		42.43	56.11	41.21	46.5833	8.27286
Agtr1a	type-1A angiotensin II receptor	44.88	25.21	8.75	26.28	18.0888		14.88	162.51	97.77	91.72	74.0007
Agtr1b	type-1B angiotensin II receptor	0	0	0	0	0		0	2.04	0	0.68	1.17779
Agtr2	type-2 angiotensin II receptor	2.61	0.82	5.16	2.86333	2.18106		0	5.44	0.92	2.12	2.91177
Agtrap	type-1 angiotensin II receptor-associated	55.65	47.26	40.3	47.7367	7.68609		81.32	69.88	71.24	74.1467	6.24939
Agxt	serine--pyruvate aminotransferase,	0	0	0	0	0		0	0	0	0	0
Agxt2	alanine--glyoxylate aminotransferase 2,	0	0	0	0	0		0	0	0	0	0
Agxt2l1	alanine--glyoxylate aminotransferase 2-like 1	0	0	0	0	0		0	1.85	0	0.616667	1.0681
Agxt2l2	alanine--glyoxylate aminotransferase 2-like 2	15.41	13.09	13.01	13.8367	1.36313		28.56	29.97	16.72	25.0833	7.27709
Ahctf1	protein ELYS	94.51	81.89	98.26	91.5533	8.57617		77.05	92.69	75.63	81.79	9.46634
Ahcy	adenosylhomocysteinase	11.14	13.04	10.75	11.6433	1.22517		10.28	10.55	6.52	9.11667	2.25283
Ahcyl1	putative adenosylhomocysteinase 2	162.05	151.84	167.16	160.35	7.8002		146.33	182.62	133.9	154.283	25.315
Ahcyl2	putative adenosylhomocysteinase 3 isoform 1	34.98	31.85	28.77	31.8667	3.10503		47.76	56.22	44.61	49.53	6.00397
Ahdc1	AT-hook DNA-binding motif-containing protein 1	34.9	26.31	28.45	29.8867	4.47158		36.8	37.83	34.76	36.4633	1.56244
Ahi1	jouberin isoform 2	15.05	12.72	16.2	14.6567	1.77303		11.18	25.61	16.87	17.8867	7.26852
Ahnak	AHNAK nucleoprotein isoform 3	182.55	151.3	150.02	161.29	18.4228		201.64	255.24	161.3	206.06	47.1257
Ahr	aryl hydrocarbon receptor	75.31	59.92	70.67	68.6333	7.89456		33.53	46.13	64.37	48.01	15.5057
Ahrr	aryl hydrocarbon receptor repressor	2.94	4.84	1.21	2.99667	1.81566		3.35	3.98	2.69	3.34	0.645058
Ahsa1	activator of 90 kDa heat shock protein ATPase	194.06	186.23	164.46	181.583	15.3373		134.74	166.19	177.67	159.533	22.2257
Ahsa2	activator of 90 kDa heat shock protein ATPase	57.83	60.44	65.52	61.2633	3.91055		66.59	38.41	55.61	53.5367	14.2039
Ahsg	alpha-2-HS-glycoprotein precursor	0	0	0	0	0		0	1.7	0	0.566667	0.981495
Aicda	activation-induced cytidine deaminase	0	0	0	0	0		0	0	0	0	0
Aif1	allograft inflammatory factor 1	48.44	62.35	43.48	51.4233	9.78235		16.64	4.86	5.21	8.90333	6.70243
Aif1l	allograft inflammatory factor 1-like	44.83	57.49	38.83	47.05	9.52603		44.55	37.27	21.57	34.4633	11.7443
Aifm1	apoptosis-inducing factor 1, mitochondrial	63.59	85.69	93.44	80.9067	15.4892		71.31	68.71	51.82	63.9467	10.5822
Aifm2	apoptosis-inducing factor 2 isoform 2	22.27	23.68	22.8	22.9167	0.712203		24.94	39.19	25.81	29.98	7.98795
Aifm3	apoptosis-inducing factor 3	0	0	0	0	0		0	0	0	0	0
Aig1	androgen-induced gene 1 protein	34.32	34.57	29.41	32.7667	2.90964		37.94	38.55	67.03	47.84	16.6218
Aim1	absent in melanoma 1 protein	3.01	3	3	3.00333	0.0057735		7.44	7.89	7.94	7.75667	0.275379
Aim1l	absent in melanoma 1-like protein	0	0	0	0	0		0	0	0	0	0
Aim2	interferon-inducible protein AIM2	11.34	17.39	17.51	15.4133	3.52812		8.95	9.34	8.44	8.91	0.451331
Aimp1	aminoacyl tRNA synthase complex-interacting	139.74	138.49	147.31	141.847	4.77249		110.69	128.76	100.62	113.357	14.2583
Aimp2	aminoacyl tRNA synthase complex-interacting	57.67	67.97	71.43	65.69	7.15774		63.53	62.46	48.33	58.1067	8.48373
Aip	AH receptor-interacting protein	148.02	146.41	133.36	142.597	8.03959		186.74	185.81	175.8	182.783	6.06559
Aipl1	aryl-hydrocarbon-interacting protein-like 1	2.43	3.63	4.04	3.36667	0.83668		10.67	5.2	0	5.29	5.33557
Aire	autoimmune regulator	0	0	0	0	0		0	0	0	0	0
Airn		55.61	56.25	31.07	47.6433	14.3565		23.36	45.18	29.81	32.7833	11.2098
Ajap1	adherens junction-associated protein 1	2.94	2.89	6.53	4.12	2.08727		0.79	1.1	0.91	0.933333	0.156312
Ak1	adenylate kinase isoenzyme 1 isoform 2	14.08	13.99	11.26	13.11	1.60278		7.14	13.96	17.15	12.75	5.11352
Ak2	adenylate kinase 2, mitochondrial isoform a	150.91	169.55	185.96	168.807	17.5368		114.35	77.39	87.99	93.2433	19.0318
Ak3	GTP:AMP phosphotransferase, mitochondrial	198.31	194.18	171.54	188.01	14.4121		190.47	297.51	206.02	231.333	57.8357
Ak4	adenylate kinase isoenzyme 4, mitochondrial	2.93	1.87	1.39	2.06333	0.787993		5.32	3.55	1.92	3.59667	1.70048
Ak5	adenylate kinase isoenzyme 5	3.6	3.29	5.72	4.20333	1.32259		6.23	5.49	5.92	5.88	0.371618
Ak7	adenylate kinase 7	0	0	0	0	0		1.49	0	0	0.496667	0.860252
Ak8	adenylate kinase 8	0	1.04	0	0.346667	0.600444		0	0	0	0	0
Akap1	A-kinase anchor protein 1, mitochondrial	52.58	52.15	56.42	53.7167	2.35101		61.87	56.35	75.93	64.7167	10.0956
Akap10	A-kinase anchor protein 10, mitochondrial	64.91	55.3	67.83	62.68	6.55591		48.56	68.71	45.52	54.2633	12.6032
Akap11	A kinase (PRKA) anchor protein 11	102.97	87.89	100.28	97.0467	8.04316		79.55	116.16	99.07	98.26	18.3184
Akap12	A-kinase anchor protein 12	242.46	227.03	244.98	238.157	9.71801		694.59	834.13	615.35	714.69	110.766
Akap13	A kinase (PRKA) anchor protein 13	80.55	71.83	71.2	74.5267	5.22586		73.78	82.3	68.71	74.93	6.8676
Akap14	A-kinase anchor protein 14	0	0	0	0	0		0	0	0	0	0
Akap17b	A-kinase anchor protein 17B	6.75	4.78	7.01	6.18	1.21939		3.45	4.9	7.19	5.18	1.88566
Akap2	A-kinase anchor protein 2 isoform 1	312.71	263.19	279.84	285.247	25.1988		425.1	397.67	361.56	394.777	31.8687
Akap3	A-kinase anchor protein 3	0	0	0	0	0		0	0	0	0	0
Akap4	A-kinase anchor protein 4 isoform b	0	0	0	0	0		0	0	0	0	0
Akap5	A kinase (PRKA) anchor protein 5	0.66	1.19	1.1	0.983333	0.283608		1.12	0.3	0.98	0.8	0.438634
Akap6	A kinase (PRKA) anchor protein 6	6.3	1.91	4.33	4.18	2.19884		2.05	6.15	7.72	5.30667	2.92756
Akap7	A-kinase anchor protein 7	44.47	36.42	32.29	37.7267	6.19424		34.78	44.18	37.93	38.9633	4.78444
Akap8	A-kinase anchor protein 8	179.09	181.56	195.95	185.533	9.10524		190.03	220.28	191.2	200.503	17.1371
Akap8l	A-kinase anchor protein 8-like	122.58	115.33	111.66	116.523	5.55694		205.87	193.11	158.25	185.743	24.6499
Akap9	A-kinase anchor protein 9	50.29	41.93	49.84	47.3533	4.70213		43.98	43.07	37.18	41.41	3.69144
Akirin1	akirin-1	133.06	139.01	145.38	139.15	6.16119		96.89	100.01	109.42	102.107	6.52282
Akirin2	akirin-2	153.4	165.97	170.42	163.263	8.82693		119.93	146.58	153.53	140.013	17.7364
Akna	AT-hook-containing transcription factor	23.55	21.53	21.15	22.0767	1.29001		25.33	27.17	28.14	26.88	1.42727
Aknad1	AKNA domain containing 1	0	0	0	0	0		0	0	0	0	0
Akp3	intestinal-type alkaline phosphatase precursor	0	0	0	0	0		0	0	0	0	0
Akr1a4	alcohol dehydrogenase [NADP+]	1187.12	1263.81	1104.88	1185.27	79.4811		1095.57	1055.63	1083.42	1078.21	20.474
Akr1b10	aldo-keto reductase family 1, member B10	31.22	28.46	23.34	27.6733	3.99847		23.42	24.61	19.17	22.4	2.85984
Akr1b3	aldose reductase	25.41	26.15	24.36	25.3067	0.899463		0.24	40.06	21.52	20.6067	19.9257
Akr1b7	aldose reductase-related protein 1	0	2.57	0	0.856667	1.48379		0	0	0	0	0
Akr1b8	aldose reductase-related protein 2	7.84	4.46	7.08	6.46	1.77325		1.51	15.74	11.42	9.55667	7.2957
Akr1c12	aldo-keto reductase family 1, member C12	3.55	2.82	0	2.12333	1.87474		1.32	5.53	3.07	3.30667	2.11495
Akr1c13	aldo-keto reductase family 1 member C13	8.41	6.44	6.12	6.99	1.24012		1.31	3.26	5.38	3.31667	2.03559
Akr1c14	3-alpha-hydroxysteroid dehydrogenase	33.62	25.81	26.98	28.8033	4.21218		20.31	34.48	35.27	30.02	8.41838
Akr1c18	aldo-keto reductase family 1 member C18	0	0	0	0	0		0	0	0	0	0
Akr1c19	aldo-keto reductase family 1, member C19	0	1.35	0	0.45	0.779423		0	1.7	1.56	1.08667	0.943681
Akr1c20	aldo-keto reductase family 1, member C20	0	0	0	0	0		0	0	0	0	0
Akr1c21	aldo-keto reductase family 1 member C21	0	0	0	0	0		0	0	0	0	0
Akr1c6	estradiol 17 beta-dehydrogenase 5	0	0	0	0	0		0	0	0	0	0
Akr1cl	aldo-keto reductase family 1, member C-like	0	0	0	0	0		0	3.16	0	1.05333	1.82443
Akr1d1	3-oxo-5-beta-steroid 4-dehydrogenase	0	0	0	0	0		0	0	0	0	0
Akr1e1	1,5-anhydro-D-fructose reductase	46.11	53.91	56.92	52.3133	5.57907		33.94	48.56	42.47	41.6567	7.34386
Akr7a5	aflatoxin B1 aldehyde reductase member 2	37.79	38.47	38.5	38.2533	0.401539		39.55	27.41	44.62	37.1933	8.84372
Akt1	RAC-alpha serine/threonine-protein kinase	472.19	515.64	465.8	484.543	27.1194		411.02	415.58	395.23	407.277	10.679
Akt1s1	proline-rich AKT1 substrate 1	101.75	116.71	93.14	103.867	11.9267		100.02	95.9	127.94	107.953	17.4311
Akt2	RAC-beta serine/threonine-protein kinase	23.82	23.17	22.16	23.05	0.836481		50.46	49.75	34.91	45.04	8.78002
Akt3	RAC-gamma serine/threonine-protein kinase	108.16	91.26	82.51	93.9767	13.039		94.19	116.75	126.01	112.317	16.3667
Aktip	AKT-interacting protein	60.26	51.98	50.25	54.1633	5.35026		78.96	72.84	63.37	71.7233	7.85476
Alad	delta-aminolevulinic acid dehydratase	166.05	121.7	165.4	151.05	25.4199		151.62	126.71	167.57	148.633	20.5931
Alas1	5-aminolevulinate synthase, nonspecific,	70.32	84.99	75.53	76.9467	7.4369		128.29	88.5	70	95.5967	29.786
Alas2	5-aminolevulinate synthase, erythroid-specific,	6.15	3.69	5.97	5.27	1.37128		14	12.38	1.86	9.41333	6.59134
Alb	serum albumin precursor	0	0	0	0	0		0	23.61	0	7.87	13.6312
Alcam	CD166 antigen precursor	7.81	9.34	13.89	10.3467	3.16254		9.37	4.23	5.03	6.21	2.76572
Aldh16a1	aldehyde dehydrogenase family 16 member A1	43.2	47.85	35.25	42.1	6.37162		45.61	45.4	37.62	42.8767	4.55362
Aldh18a1	delta-1-pyrroline-5-carboxylate synthase isoform	36.13	48.18	49.27	44.5267	7.29212		24	17.24	20.13	20.4567	3.39182
Aldh1a1	retinal dehydrogenase 1	5.35	1.98	2.7	3.34333	1.77472		22.68	71.8	45.34	46.6067	24.5845
Aldh1a2	retinal dehydrogenase 2	51.06	37.55	29.65	39.42	10.8268		112.36	356.1	124.97	197.81	137.228
Aldh1a3	aldehyde dehydrogenase family 1 member A3	5.69	3.97	2.61	4.09	1.5435		15.92	12	17.22	15.0467	2.71738
Aldh1a7	aldehyde dehydrogenase, cytosolic 1	0	0	0	0	0		0.61	3.97	2.08	2.22	1.68437
Aldh1b1	aldehyde dehydrogenase X, mitochondrial	0.75	0.81	0	0.52	0.451331		0	0.78	0	0.26	0.450333
Aldh1l1	aldehyde dehydrogenase family 1 member L1	0	0	0.95	0.316667	0.548483		2.77	3.85	1.82	2.81333	1.01569
Aldh1l2	aldehyde dehydrogenase family 1 member L2,	4.99	5.78	4.12	4.96333	0.830321		1.47	4.41	1.22	2.36667	1.77399
Aldh2	aldehyde dehydrogenase, mitochondrial precursor	147.13	132.46	95.76	125.117	26.4606		485.18	471.62	693.51	550.103	124.379
Aldh3a1	aldehyde dehydrogenase, dimeric NADP-preferring	0	0	0	0	0		5.25	15.72	14.77	11.9133	5.79013
Aldh3a2	fatty aldehyde dehydrogenase	128.39	125.46	111.68	121.843	8.92279		138.34	138.08	147.43	141.283	5.32476
Aldh3b1	aldehyde dehydrogenase family 3 member B1	23.59	25.54	18.56	22.5633	3.60148		23.21	22.28	30.03	25.1733	4.23162
Aldh3b2	aldehyde dehydrogenase 3 family, member B2	0	0	0	0	0		0.89	0.7	0.43	0.673333	0.231157
[truncated: 20,028 more rows]
[truncated: 3 more columns]

## Sheet: (b) Fold change
	Gene ID	Fold change (log2)	Benjamini corrected P-value
P5 > P30	Birc5	-7.20675	4.12e-60
	Top2a	-6.0654	5.37e-78
	Kif11	-5.9632	1.41e-08
	Ccnb2	-5.5876	3.09e-12
	Mki67	-5.58018	9.81e-90
	Cep55	-5.53075	3.52e-57
	Anln	-5.41198	6.67e-61
	Cdca3	-5.36178	4.49e-49
	H19	-5.27763	8.6e-154
	Kif18b	-5.24311	6.54e-54
	Ckap2	-5.14624	8.92e-05
	Ube2c	-5.14237	3.04e-30
	Prc1	-5.12721	4.37e-65
	Shcbp1	-5.07079	1.8e-05
	Tpx2	-5.00532	2.67e-80
	E2f8	-4.96501	0.000442936
	Cdca8	-4.94592	7.17e-63
	Ccnb1	-4.94186	3.39e-13
	Fam64a	-4.92096	1.43e-37
	Cdk1	-4.87002	4.65e-36
	Neil3	-4.86058	2.59e-23
	Ect2	-4.83811	3.93e-41
	Ccna2	-4.82458	1.03e-46
	Nek2	-4.82236	4.12e-40
	Rrm2	-4.81492	1.6e-22
	Cenpe	-4.80631	1.83e-50
	Nuf2	-4.73404	3.18e-25
	Ttk	-4.73017	3.31e-05
	E2f1	-4.71518	5.2e-51
	Melk	-4.6981	8.13e-05
	Hmmr	-4.69256	7.3e-25
	Cdca2	-4.66091	0.000636488
	Ncapg	-4.6332	0.00049891
	Cenpf	-4.62115	5.24e-66
	Oip5	-4.57954	7.2e-11
	Nusap1	-4.57109	3.11e-40
	Iqgap3	-4.56244	1.18e-98
	Cdkn3	-4.54143	4.44e-10
	Pbk	-4.53156	2.16e-21
	Kntc1	-4.5093	1.16e-72
	Dlgap5	-4.48871	0.00102646
	Kif15	-4.47314	4.04e-05
	Cdca5	-4.45808	1.1e-24
	Bub1	-4.44631	0.000313826
	Esco2	-4.43139	4.96e-34
	Depdc1a	-4.43073	2.63e-32
	Cdc25c	-4.37666	5.94e-14
	Spag5	-4.35356	8.21e-29
	Sgol2	-4.28327	7.22e-26
	Plk1	-4.2662	2.21e-21
	Ska1	-4.25726	8.57e-27
	Cenpp	-4.2526	1.3e-14
	Fignl1	-4.21619	0.00456714
	Sgol1	-4.18782	2.38e-05
	Bub1b	-4.1785	1.77e-20
	Mis18bp1	-4.17827	1.48e-06
	Clspn	-4.17432	5.62e-21
	Igf2bp3	-4.16321	6.44e-54
	Cenph	-4.14421	2.17e-15
	Prr11	-4.13672	4.05e-30
	Ccnf	-4.13463	1.24e-33
	Psrc1	-4.12763	0.00338765
	Zwilch	-4.11916	7.07e-22
	Aspm	-4.11572	7.35e-55
	Ckap2l	-4.10004	5.38e-33
	Kifc1	-4.07808	8.18e-41
	Lmnb1	-4.07806	9.03e-46
	Asf1b	-4.07653	0.00280462
	Kif22	-4.07418	1.2e-30
	Dtl	-4.02783	2.81e-42
	C330027C09Rik	-4.01625	2.66e-26
	Trip13	-4.01552	4.75e-20
	Tacc3	-4.01044	2.73e-34
	Uhrf1	-4.00233	4.17e-59
	Aplnr	-3.96294	1.67e-140
	Cenpi	-3.93331	0.00159826
	Fanca	-3.89077	3.98e-33
	Rad54b	-3.87349	1.27e-25
	Mastl	-3.85756	5.66e-26
	Mest	-3.83826	5.97e-48
	Pole	-3.83528	4.08e-61
	Rad51	-3.80058	1.41e-34
	Stil	-3.78834	2.36e-30
	Rad54l	-3.78419	5.07e-07
	Hells	-3.77232	5.51e-19
	Casc5	-3.75158	1.3e-28
	Cib2	-3.7438	0.000708979
	Rad51ap1	-3.72831	1.23e-24
	Arhgap11a	-3.66697	5.58e-32
	BC030867	-3.66297	5.34e-25
	Gins2	-3.63299	2.96e-14
	Gins1	-3.60154	8.35e-13
	E2f2	-3.59722	0.00478243
	Tk1	-3.58255	3e-73
	Ndc80	-3.55983	3.23e-28
	Apitd1	-3.54208	1.69e-05
	Pif1	-3.53475	1.92e-24
	Pask	-3.51391	2.09e-18
	Lat	-3.50873	0.000177915
	P4ha3	-3.50843	1.82e-21
	Chek1	-3.50344	1.73e-13
	Mxd3	-3.48243	1.02e-24
	Itga2	-3.47013	1.45e-35
	Mns1	-3.45969	2.85e-11
	Kif14	-3.43786	0.000292596
	Ncaph	-3.43118	3.86e-13
	Nme4	-3.4011	4.12e-05
	Gmnn	-3.3835	2.58e-12
	Ankle1	-3.36285	8.2e-08
	Mcm5	-3.34615	2.59e-52
	D430019H16Rik	-3.33866	9.3e-08
	Kif23	-3.30954	2.46e-22
	Peg10	-3.30668	1.58e-62
	Ncapd2	-3.30362	4e-46
	Mms22l	-3.28025	1.38e-17
	Plk4	-3.27006	9.08e-11
	Nsl1	-3.26369	3.33e-25
	Dctd	-3.25478	1.08e-21
	Mybl2	-3.24716	2.67e-22
	Gas2l3	-3.17893	1.53e-10
	Cd276	-3.16963	4.96e-29
	Brip1	-3.15629	7.33e-23
	Cdc45	-3.09707	1.73e-25
	Igf2	-3.04721	1.46e-23
	Smc2	-3.04229	1.04e-29
	Kif20a	-3.00291	2.71e-27
	Cdc20	-2.95319	2.13e-50
	Foxm1	-2.94521	4.75e-18
	Kif20b	-2.91777	8.65e-14
	I830077J02Rik	-2.90561	5.21e-05
	Spc25	-2.89269	4.56e-19
	Depdc1b	-2.88211	1.44e-10
	Incenp	-2.87636	1.2e-27
	Fancd2	-2.86549	4.7e-11
	Chaf1b	-2.83718	3.43e-26
	P2ry13	-2.81506	3.83e-07
	Fam124b	-2.81472	7e-05
	Gsg2	-2.80181	2.14e-11
	Cenpq	-2.78807	3.5e-07
	Bcl11a	-2.7696	6.14e-10
	Ube2t	-2.76714	0.000492643
	Gen1	-2.76221	4.16e-09
	Etv4	-2.75192	1.9e-05
	Wasf1	-2.73331	1.25e-06
	Chaf1a	-2.73155	2.01e-22
	Cdca7	-2.70759	5.7e-16
	Psat1	-2.70363	1.63e-22
	Lrr1	-2.70304	0.00414338
	Ncapg2	-2.70099	3.41e-16
	Ccdc18	-2.6987	1.09e-07
	Pf4	-2.67933	0.00555673
	Bard1	-2.6596	1.49e-08
	Fam83d	-2.65879	1.73e-19
	Kif4	-2.65876	1.77e-18
	Tnfaip8l2	-2.65732	0.00385226
	Orc1	-2.64773	0.000220202
	Lama1	-2.64277	2.41e-08
	Cenpn	-2.63757	1.86e-07
	Dsn1	-2.63285	2.38e-11
	Mcm6	-2.63221	2.88e-20
	Nlrc4	-2.63158	2.91e-07
	Fbxo5	-2.61477	3.51e-15
	Dhfr	-2.60518	1.5e-22
	Xkr5	-2.57795	3.13e-06
	Lin9	-2.56841	4.26e-16
	Dbf4	-2.56598	1.14e-08
	Nup210	-2.5506	1.65e-19
	Ccr1	-2.5468	2.7e-05
	Ctxn1	-2.53774	1.54e-05
	Polq	-2.53032	1.08e-15
	Tlr1	-2.52528	1.26e-06
	Kcne3	-2.51716	3.84e-12
	Cenpw	-2.50079	0.000513479
	Hmgn2	-2.49689	7.4e-05
	Fanci	-2.48558	1.33e-08
	Mrc1	-2.48547	0.00956312
	Cks1b	-2.48396	3.65e-06
	H1fx	-2.48168	1.5e-10
	Chtf18	-2.47638	4.63e-11
	Hmgb2	-2.46371	3.16e-07
	Cdca7l	-2.45668	4.13e-12
	Cx3cr1	-2.45517	6.5e-07
	Sox11	-2.44135	5.2e-08
	Fhl3	-2.43691	7.1e-15
	Cdt1	-2.42577	1.62e-20
	Mex3a	-2.42102	9.46e-21
	Ezh2	-2.41971	9.94e-27
	F13a1	-2.41886	9.12e-08
	Dna2	-2.41846	3.69e-13
	Slc40a1	-2.41464	6.16e-38
	Mad2l1	-2.40327	2.37e-12
	Pik3cg	-2.39487	2.56e-21
	Vash2	-2.38611	2.52e-10
	Clec4n	-2.38131	1.69e-08
	Traip	-2.37979	3.65e-13
	Arhgap19	-2.37803	1.28e-20
	Moxd1	-2.37226	9.35e-05
	AB124611	-2.36171	0.0001452
	Ephb1	-2.35509	6.58e-13
	Ms4a6b	-2.35491	0.000638444
	Fbn2	-2.34688	0.00062243
	Slc43a2	-2.32336	2.81e-29
	Rassf2	-2.32199	1.41e-49
	Tcf19	-2.32136	2.38e-21
	Kif18a	-2.32118	9.94e-08
	Sass6	-2.31014	7.53e-13
	Spic	-2.30785	0.00446342
	Cdkn2c	-2.2751	6.46e-06
	Clec4a2	-2.26603	0.000110471
	Tlr5	-2.25893	0.00168122
	Cd86	-2.25684	2.75e-09
	Il13ra2	-2.25567	0.000359785
	BC055324	-2.24665	5.15e-09
	Slc43a1	-2.24078	3.34e-13
	C3ar1	-2.22256	1.85e-07
	Lipc	-2.22229	0.00397646
	Rcor2	-2.22119	2.25e-10
	Emr1	-2.21794	0.000142684
	Cd33	-2.20289	0.000695394
	Coro1a	-2.20178	7.28e-18
	Negr1	-2.19684	4.26e-07
	Card9	-2.18749	4.16e-05
	Syce2	-2.18641	0.000102851
	Arl4c	-2.18421	1.15e-18
	Cenpl	-2.18353	1.82e-06
	Fam78a	-2.1787	3.59e-09
	Msr1	-2.1742	0.00270209
	Sox12	-2.17397	2.4e-25
	Sash3	-2.17057	1.27e-10
	Cks2	-2.16818	3.73e-14
	Wdhd1	-2.1657	3.67e-16
	Ly86	-2.16376	1.9e-06
	Zik1	-2.15762	4.02e-09
	Pstpip2	-2.14555	0.00606709
	Mthfd2	-2.14201	0.000267852
	Tyms	-2.13709	1.8e-12
	Cd200r1	-2.12795	2.3e-07
	Nmral1	-2.11888	1.15e-08
	Ptafr	-2.11746	7.31e-06
	Aoah	-2.11548	3.68e-05
	Cbx2	-2.11487	3.76e-18
	Cenpa	-2.10784	1.2e-11
	Gpr183	-2.10479	0.000282717
	F2rl3	-2.1036	0.0031966
	Trim59	-2.10085	2.96e-10
	Arhgap30	-2.09176	1.67e-08
	Fcgr1	-2.08944	2.84e-05
	Arhgap28	-2.08528	3.13e-08
	Crmp1	-2.08312	1.05e-12
	Prdm8	-2.08092	3.09e-07
	Fcgr4	-2.07758	0.00323193
	Col18a1	-2.07487	7.16e-24
	Fam122b	-2.0744	2.31e-08
	Pabpc4l	-2.06636	1.84e-05
	Dock2	-2.05768	3.14e-14
	Tmc3	-2.05418	1.67e-08
	Robo1	-2.04405	1.71e-21
	Dtx4	-2.0328	9.23e-08
	Dock11	-2.02885	1.66e-22
	Fgd2	-2.02427	3.94e-05
	C77370	-2.02401	2.89e-05
	Lig1	-2.02139	1.72e-16
	Tspan6	-2.01836	4.49e-16
	Ccnjl	-2.00442	4.79e-13
	Tube1	-1.99826	0.000292208
	4930452B06Rik	-1.99663	8.52e-07
	Gpc2	-1.99003	3.2e-08
	Gpsm2	-1.98815	3.56e-10
	Zc3hav1l	-1.97733	6.17e-27
	E2f7	-1.97502	2.15e-09
	Arhgap18	-1.97225	2.2e-22
	Atad5	-1.97038	3.45e-11
	Marcks	-1.96179	1.4e-37
	Zcwpw1	-1.96095	0.00259101
	Bank1	-1.95225	0.000726999
	Pld4	-1.94235	2.94e-05
	Mcm8	-1.94111	7.54e-06
	Mcm2	-1.93952	1.34e-20
	Il16	-1.93737	2.42e-06
	Il21r	-1.9235	0.00468257
	4930579G24Rik	-1.91821	1.45e-06
	Rfc4	-1.91558	0.000133684
	Pstpip1	-1.91318	1.44e-05
	Fcer1g	-1.91227	1.19e-05
	Cd109	-1.90368	5.8e-18
	Ppp1r9a	-1.89862	5.73e-36
	Disc1	-1.89843	6.16e-07
	Fen1	-1.89479	4.99e-06
	Gpr34	-1.88903	2.95e-05
	Mmp25	-1.88854	2.89e-05
	Rrm1	-1.862	4.79e-13
	Hn1l	-1.85801	2.44e-14
	Prim1	-1.85474	5.96e-07
	Vash1	-1.8528	2.59e-56
	Myo1f	-1.85203	0.00081747
	Pkmyt1	-1.84916	9.88e-11
	Flrt2	-1.84894	1.34e-21
	Haus8	-1.84876	5.32e-08
	Fzd10	-1.84574	0.00233112
	Smc4	-1.83403	2.32e-10
	Dck	-1.83332	8.87e-13
	4632434I11Rik	-1.81879	7.21e-05
	Apex1	-1.81765	2.23e-05
	Vav1	-1.81178	2.97e-06
	Bbs10	-1.79679	0.00131082
	D930015E06Rik	-1.79271	7.31e-06
	Sec16b	-1.79081	7.62e-08
	Lxn	-1.78347	8.2e-14
	Shisa4	-1.78219	0.00527115
	Wdr76	-1.78094	2.23e-07
	Cd300a	-1.77151	2.16e-06
	Hmgb3	-1.7631	3.59e-14
	Kif24	-1.76217	6.35e-06
	Psmc3ip	-1.75774	0.00169343
	Zfp558	-1.75053	1.01e-09
	Was	-1.74571	5.58e-05
	Tram2	-1.73839	1.6e-10
	Rap2b	-1.73132	1.16e-17
	Casp3	-1.72753	4.83e-11
	Nodal	-1.72371	5.74e-05
	Dnmt3b	-1.71784	2.16e-15
	Laptm5	-1.70996	0.000384581
	Lcp2	-1.70515	0.000368527
	Pcdhgb8	-1.70357	6.87e-08
	Mex3b	-1.70125	3.5e-11
	Bend5	-1.69881	6.16e-07
	Pmf1	-1.68485	2.27e-05
	Zfp618	-1.67637	4.2e-08
	Palb2	-1.67446	2e-06
	Ptprc	-1.67377	7.55e-16
	Phf19	-1.67086	3.82e-05
	Homer2	-1.66657	1.18e-06
	Traf4	-1.66625	3.53e-17
	Sh3pxd2b	-1.66556	4.7e-07
	Lmnb2	-1.66517	1.03e-08
	Plagl1	-1.665	2.95e-08
	Gpr160	-1.66096	0.00944406
	Mycn	-1.66092	1.29e-09
	Scml2	-1.64984	0.000476275
	Myo19	-1.64982	0.000284693
	Ddx11	-1.64829	4.98e-08
	Cit	-1.64718	4.96e-13
	Brca2	-1.64297	5.02e-11
	Necab1	-1.63858	1.12e-07
	Lrrc55	-1.63002	0.00423157
	Zfp711	-1.61918	1.49e-08
	P2ry6	-1.61804	0.000393778
	Cdh24	-1.61507	1.49e-05
	Topbp1	-1.61302	1.17e-12
	Fam181b	-1.61112	4.4e-10
	Eri1	-1.60943	4.06e-11
	Gpr65	-1.6006	0.00118055
	Pcdh12	-1.60048	1.96e-24
	Cdk5rap2	-1.59865	1.6e-08
	Ypel2	-1.59596	8.92e-08
	Arhgap4	-1.59588	1.28e-05
	Nox4	-1.58587	4.04e-07
	Lrrc25	-1.57987	0.0028861
	Susd1	-1.57727	6.11e-07
	Igsf6	-1.57442	0.00097714
	Whsc1	-1.56157	3.53e-11
	Fscn1	-1.55805	3.04e-15
	Ypel1	-1.55531	2.19e-07
	Nt5dc2	-1.54898	5.57e-06
	Mmrn1	-1.54446	2e-08
	Cdc7	-1.54297	2.85e-06
	Cd1d1	-1.54236	7.65e-09
	Polh	-1.54112	1.85e-05
	Slc9a9	-1.54067	0.000158832
	Cand2	-1.53889	2.79e-05
	Tln2	-1.53696	1.23e-09
	Cntrob	-1.53689	9.14e-17
	Sema3a	-1.53328	0.00135643
	Ttf2	-1.53288	2.19e-12
	Dbn1	-1.53122	6.06e-17
	Rpl29	-1.52984	0.00134877
	Tspan2	-1.52589	2.69e-09
	Pxdn	-1.52391	2.42e-17
	N4bp3	-1.5158	1.75e-25
	Rab32	-1.50712	1.54e-06
	Fam111a	-1.50633	1.27e-06
	Grb10	-1.50285	1.36e-25
	C1qa	-1.50055	0.000906828
	Cda	-1.49768	5.05e-05
	Mboat2	-1.49532	1.87e-05
	Igdcc3	-1.49467	0.000393563
	Klhl4	-1.49295	1.99e-09
	Zfp81	-1.49027	0.00112229
	Pole2	-1.4901	1.31e-05
	Wdr62	-1.48908	2.02e-08
	Tbc1d16	-1.48804	5.71e-07
	Wdfy4	-1.48696	1.27e-07
	Dera	-1.47799	5.8e-05
	Tox3	-1.46979	6.07e-09
	Zfp382	-1.46816	0.000126874
	Rcc1	-1.45915	3.11e-06
	Tlr8	-1.45553	0.00419082
	Cacna1h	-1.45535	0.000117512
	Lamb1	-1.45111	9.3e-09
	Cyp51	-1.44602	0.000227036
	Rfc3	-1.44216	3e-05
	Nudt1	-1.4403	4.36e-05
	4632428N05Rik	-1.43641	3.08e-16
	Armcx6	-1.43404	3.06e-06
	Raph1	-1.43396	1.69e-12
	Srgap1	-1.43287	6.77e-19
	Pcdh17	-1.43021	2.55e-05
	Mcph1	-1.42982	0.000616442
	Lama4	-1.42953	1.26e-16
	Prcp	-1.4273	3.77e-18
	Rnf26	-1.42717	5.69e-08
	Pola1	-1.42568	0.000101327
	Abtb2	-1.42514	0.000798248
	Fam171a2	-1.42187	9.81e-11
	Cdc25b	-1.42014	9.31e-09
	Tlr9	-1.41683	0.00188737
	Gga2	-1.41577	9e-22
	N4bp2	-1.41243	1.65e-07
	Oas2	-1.41022	0.00373204
	Dach2	-1.40755	8.15e-06
	Ppip5k2	-1.40375	1.1e-07
	Ptpn4	-1.40254	3.34e-07
	Cep192	-1.40133	2.79e-05
	4931428F04Rik	-1.39937	0.00287456
	Slc8a1	-1.39784	0.000626314
	Rgs10	-1.39672	0.00154983
	Tsr1	-1.39611	0.000384161
	D630045J12Rik	-1.39607	3.1e-06
	Rpa2	-1.39517	6.27e-08
	Ralgps2	-1.39437	2.41e-13
	Pde3b	-1.38933	0.00188907
	Cenpt	-1.3871	1.87e-09
	Mcm7	-1.38478	1.28e-39
	Obsl1	-1.38289	1.85e-11
	Asxl3	-1.38245	0.000618413
	Ccdc88c	-1.38116	5.98e-14
	Zfp189	-1.38097	0.000597929
	Il6ra	-1.37774	6.14e-06
	Tsku	-1.37713	0.00688447
	Ift52	-1.37666	1.18e-08
	Ptpn18	-1.37358	0.00136598
	Tgif2	-1.37305	7.68e-06
	Fam102b	-1.37176	3.45e-17
	Tubb5	-1.36886	7.13e-16
	Cry1	-1.36772	1.03e-07
	Ikzf1	-1.36402	0.000339772
	Apbb1ip	-1.36355	1.48e-06
	Slc1a4	-1.36273	0.00465879
	Plp2	-1.36254	6.95e-08
	Parp1	-1.35866	1.5e-16
	Nup43	-1.35341	0.00336362
	Mcm3	-1.35009	5.27e-07
	Lcp1	-1.34862	1.55e-24
	Pinx1	-1.34725	1.05e-05
	Kcna6	-1.34629	0.000204332
	Prim2	-1.34593	0.000106053
	Sh3kbp1	-1.3451	0.000997797
	Chek2	-1.34449	0.000245893
	Ptch2	-1.34427	0.0055425
	Mcm4	-1.34316	3.91e-07
	Lrp4	-1.34301	2.13e-07
	Orc6	-1.3392	1.32e-08
	Mybl1	-1.33859	0.00491252
	Prrg3	-1.33446	3.07e-11
	Epsti1	-1.33365	0.00457374
	Haus1	-1.33149	8.76e-05
	Btbd3	-1.32908	8.46e-15
	Card11	-1.32608	0.000171572
	Tril	-1.32501	6.02e-19
	Tll1	-1.32371	2.35e-05
	Ung	-1.32298	0.00674693
	Loxl2	-1.32245	9.09e-10
	Cd40	-1.32205	2.31e-10
	Accs	-1.32075	2.84e-07
	Hjurp	-1.31833	0.00688447
	Dut	-1.31733	1.22e-06
	Col15a1	-1.31519	3.85e-28
	Cmklr1	-1.31388	6.93e-06
	Cdca4	-1.31259	2.1e-06
	Ccnj	-1.31213	6.04e-06
	Nucks1	-1.31087	5e-07
	Poc1a	-1.30995	0.00640838
	Rnaseh2b	-1.30964	3.62e-08
	Yeats2	-1.30961	3.05e-13
	Rbl1	-1.30939	4.63e-10
	Tipin	-1.30375	3.35e-08
	Etaa1	-1.30168	0.000920012
	Mpp1	-1.30035	4.84e-08
	Styk1	-1.29529	0.00322086
	Rnasel	-1.29153	1.56e-06
	Pdgfc	-1.29045	2.72e-05
	Entpd6	-1.28754	0.00556526
	Homer1	-1.28586	0.000345902
	Aplf	-1.28491	0.000224425
	Sox4	-1.28336	0.000116569
	Uck2	-1.28215	0.000105613
	E2f3	-1.27776	1.35e-07
	Igf2r	-1.27763	5.99e-11
	Zranb3	-1.27658	0.000322614
	Tcf7l2	-1.27586	1.56e-08
	Unc5b	-1.27451	1.94e-15
	Ctsc	-1.27371	4.09e-08
	Fkbp10	-1.2709	1.23e-09
	Xpo1	-1.27	7.12e-11
	Sdk1	-1.26949	0.000860404
	Bak1	-1.2693	2.75e-09
	Abcc3	-1.26714	0.000254148
	Dctpp1	-1.26703	0.00761734
	Ttpa	-1.26483	0.00119545
	Rhobtb3	-1.2631	4.12e-06
	Lmln	-1.26294	1.35e-05
	Zfp57	-1.26015	0.000191061
	Efna4	-1.25765	0.00306625
	Pafah1b3	-1.25639	4.92e-05
	Zbtb34	-1.25231	3.16e-10
	L2hgdh	-1.25209	4.05e-05
	Cdc25a	-1.24765	4.31e-07
	Cep78	-1.24615	4.08e-05
	Polr1e	-1.2452	0.00048239
	Bcl6b	-1.24154	4.87e-09
	Nudcd2	-1.24026	9.15e-06
	Ttc9c	-1.23934	7.91e-05
	Cbx3	-1.23916	8.88e-05
	Zfp947	-1.23898	0.00510717
	Cep68	-1.23882	3.81e-17
	Wee1	-1.23745	5.51e-06
	Lpp	-1.23736	4.47e-06
	Gys1	-1.23696	2.55e-06
	Adcy7	-1.23506	1.6e-10
	Cotl1	-1.23405	3.99e-13
	Zfp521	-1.23287	3.19e-11
	Stard4	-1.23059	3.43e-09
	Stmn1	-1.22858	0.00451499
	Myef2	-1.22744	1.55e-07
	Kit	-1.22699	0.00420339
	Sema6c	-1.21732	6.85e-05
	Itga4	-1.2165	0.00727073
	Gar1	-1.21607	5.92e-05
	Zdhhc15	-1.21389	3.21e-06
	Stat4	-1.21377	0.0053226
	Gm16515	-1.21318	2.74e-08
	Hirip3	-1.21316	5.48e-08
	Sox7	-1.21296	1.77e-09
	Igf2bp2	-1.21263	0.0027987
	Limd2	-1.21257	1.84e-10
	Fancm	-1.20974	9.75e-05
	Haus4	-1.20826	0.00424712
	4921524J17Rik	-1.20586	1.43e-07
	Tet1	-1.20362	1.33e-07
	Gale	-1.20052	0.00127043
	Zfp827	-1.19901	1.31e-07
	Snai2	-1.19854	0.000832161
	Cdh4	-1.19851	3.64e-05
	Lpar4	-1.19668	5.17e-08
	Ankrd32	-1.19586	0.00131494
	9430008C03Rik	-1.19339	1.26e-05
	Sall2	-1.19127	4.94e-08
	Ppil1	-1.19119	2.01e-09
	Cacna1e	-1.18879	1.59e-05
	B4galt2	-1.18713	0.00163724
	Ppp2r3c	-1.18695	0.000127606
	Zmat3	-1.18684	0.00110251
	Sacs	-1.18471	0.00902638
	Zbtb5	-1.17916	3.63e-08
	Fam126a	-1.17315	3.15e-12
	Kpna2	-1.17244	7.68e-13
	Zbtb12	-1.17114	0.00124314
	Naa40	-1.16772	8.84e-08
	2810006K23Rik	-1.16597	0.000458274
	Ccdc34	-1.16225	0.00262696
	Lig4	-1.16157	0.00172822
	Camk1d	-1.15767	0.000672563
	Rfc5	-1.15304	7.44e-09
	Timm23	-1.15225	0.00826909
	Dnmt1	-1.15164	7.16e-10
	Rcc2	-1.14742	5.64e-09
	Dok4	-1.13947	6.57e-09
	Cops7b	-1.13907	1.04e-06
	Arhgap33	-1.13836	0.000807509
	Armcx2	-1.13707	6.61e-14
	Ola1	-1.13344	2.91e-08
	Fam198b	-1.13336	7.07e-17
	Srek1ip1	-1.13138	0.000433514
	Haus6	-1.12658	0.00044317
	Dcun1d4	-1.12372	6.26e-07
	Zfp280b	-1.12343	5.4e-08
	Cxxc5	-1.12289	5.52e-07
	Mis12	-1.12223	4.89e-06
	Rfwd3	-1.12177	6.13e-07
	Adam19	-1.11922	1.23e-11
	Sulf2	-1.11587	9.65e-08
	Rsrc1	-1.10908	0.000739689
	Armc10	-1.10731	3.97e-09
	S100a10	-1.10627	1.37e-09
	Cep72	-1.10368	0.00350754
	D8Ertd82e	-1.09727	5.8e-11
	Mlst8	-1.09635	0.000116569
	Zbtb6	-1.09546	3.15e-05
	Zfp518b	-1.0954	3.58e-05
	Alg13	-1.08523	0.00281503
	Rplp0	-1.08252	0.0010477
	Rwdd2b	-1.06751	0.00533649
	Dcun1d1	-1.0624	1.1e-08
	Fdft1	-1.0416	2e-12
	Zfp146	-1.03874	2.55e-08
	Atpif1	-1.03795	5.23e-09
	Chst3	-1.01999	0.0014502
	Idi1	-1.01915	1.54e-06
	Ccne2	-1.01065	4.55e-07
	Slc9a5	-1.00406	6.27e-08
	Tyro3	-1.00208	0.00247743
P30 > P5	Tapbpl	1.0001	3.91e-09
	Antxr1	1.00022	1.07e-06
	Mid1ip1	1.00081	4.65e-08
	Anxa7	1.00427	6.78e-18
	Rasgef1b	1.00703	2.03e-06
	Arhgef10l	1.0084	0.000102118
	Slc12a5	1.00957	2.08e-06
	Arrdc3	1.01036	0.00262064
	Coq10a	1.01419	2.2e-06
	Cnnm2	1.01478	0.000906828
	Mertk	1.01638	4.69e-13
	Slco1c1	1.01648	0.00729798
	Anpep	1.01657	0.000756402
	Timp2	1.01981	1.89e-08
	Wnt9a	1.02001	0.00311604
	Tcp11l2	1.02129	4.23e-09
	Pvr	1.02152	9.62e-15
	Siah2	1.02258	1.25e-05
	Hspa2	1.02284	0.000309418
	Zbtb7b	1.02295	0.00105648
	Vasn	1.02427	0.0079639
	Hes1	1.02447	1.59e-08
	Neu1	1.02559	5.34e-10
	Mgll	1.02656	1.82e-05
	Cd37	1.02703	0.00265612
	Ifitm3	1.02903	3.14e-17
	Ctdspl	1.0293	8.61e-14
	Tmem62	1.03128	2.66e-05
	Pawr	1.03317	3.06e-05
	Mctp1	1.03522	1.6e-05
	Nfkbil1	1.03736	1.06e-05
	Ezh1	1.03859	1.58e-17
	Slc19a3	1.03872	0.00640725
	Pir	1.0402	0.00437316
	H2-D1	1.04037	8.2e-06
	D3Ertd751e	1.04139	0.00823711
	Cpm	1.04283	0.00326639
	Ppp3cc	1.04314	2.27e-06
	Endod1	1.04884	1.21e-12
	Nuak2	1.05276	0.00113584
	Bbs2	1.05341	1.62e-06
	Llgl2	1.05377	1.44e-06
	Dmd	1.05383	4.68e-05
	Plat	1.05476	1.61e-09
	Fmo5	1.05654	1.01e-07
	Cltb	1.05742	8.43e-11
	Foxq1	1.05768	0.00052367
	Bag3	1.05774	3.05e-18
	Acacb	1.05795	2.02e-10
	Gch1	1.05968	5.79e-09
	Dand5	1.05993	0.00262949
	Mfsd6	1.06029	3.86e-10
	Tbc1d8	1.06058	4.37e-06
	Prom1	1.06085	4.51e-08
	Ehd3	1.06375	4.5e-09
	Ppfibp2	1.06492	0.00141988
	Plekho2	1.06638	1.2e-12
	Pcdhb13	1.06847	0.0034144
	Nrgn	1.06861	0.000144177
	1810011O10Rik	1.06912	4.16e-10
	Ifi35	1.06963	3.91e-13
	Dnaja4	1.074	4.77e-12
	Lmo7	1.07582	6.91e-07
	Cadm1	1.07918	1.7e-06
	Ace	1.08166	1.25e-09
	Impdh1	1.08445	1.24e-07
	Ptpn21	1.08552	4.79e-08
	Slc35e4	1.08703	3.14e-06
	Map1lc3a	1.08813	0.00035762
	Ccpg1	1.0886	4.16e-11
	Gpr97	1.08923	2e-07
	Dusp2	1.09096	1.1e-07
	Pdk4	1.09196	0.00401524
	Ephb6	1.09199	0.00688447
	Bloc1s3	1.09203	0.00479224
	Jam3	1.09246	4.25e-12
	Lsp1	1.09285	0.000341061
	Vsig2	1.09397	2.38e-05
	Cldn12	1.09445	7.9e-11
	Tapbp	1.09489	3.66e-22
	Pacsin3	1.0954	0.00142378
	Abcc4	1.09541	2.19e-16
	Smad7	1.09719	7.96e-07
	Tmem204	1.10158	1.09e-11
	Ano1	1.10347	0.00589629
	Serpine2	1.10864	0.000715048
	Scand1	1.10891	0.00776852
	Col16a1	1.10977	0.00318297
	Lrrn4cl	1.11123	0.00377619
	Ier3	1.11197	1.42e-07
	4930523C07Rik	1.11328	5.91e-06
	Vamp2	1.11604	1.67e-15
	Zbtb7a	1.11727	1.29e-08
	Magi2	1.1173	0.000920012
	Paqr7	1.11882	4e-07
	Chrnb1	1.12037	1.02e-06
	Map3k14	1.12205	4.63e-11
	Mvp	1.12233	1.11e-09
	Ocln	1.12596	0.000331931
	Cdh23	1.12729	7.88e-09
	Tap2	1.12756	1.34e-16
	Slfn5	1.12828	2.62e-11
	Aim1	1.12918	9.6e-10
	Arl4a	1.13059	7.68e-07
	Rtn1	1.13084	2.23e-07
	Irak2	1.13303	1.47e-14
	Sgms2	1.13469	0.000472953
	Eml2	1.13499	1.1e-10
	Gucy1a2	1.1355	0.000435718
	Tgfbr3	1.13639	1.63e-14
	Ptpn13	1.1365	0.000866416
	Itga10	1.13676	1.83e-05
	Lysmd2	1.14221	0.000108141
	Tmub1	1.14456	0.00875968
	S1pr4	1.14555	0.0013636
	Cdc42ep2	1.14758	1.51e-10
	C1qtnf2	1.14873	1.62e-05
	Zfp593	1.15027	0.000384751
	Rbm38	1.15346	6.87e-08
	Cercam	1.1566	0.00673491
	Cnr2	1.15685	0.00793507
	Fbxo7	1.1577	3.35e-05
	Impact	1.15905	9.48e-19
	Nexn	1.16158	0.00029964
	Eepd1	1.16316	8.99e-12
	Kank1	1.1682	1.29e-08
	Phyh	1.17035	0.00101854
	Dusp10	1.17191	0.00192393
	Plekhb2	1.17202	1.1e-06
	Ier5	1.17262	2.42e-07
	Phyhd1	1.17449	5.47e-05
	Ttc39b	1.17504	0.000171807
	Id3	1.17622	8.39e-20
	Atp6v0e2	1.17778	5.48e-06
	Mark1	1.17941	0.00997311
	Thbd	1.1801	4.2e-16
	Kctd1	1.18276	0.000455233
	Hspb8	1.18282	2.08e-05
	Il17rc	1.18402	2.45e-05
	Foxf2	1.18405	8.19e-06
	Nod2	1.18478	0.000171721
	Bcam	1.18559	2.13e-11
	Flt1	1.18778	4.1e-21
	Igfbp7	1.18786	2.41e-11
	Tex264	1.18886	1.86e-07
	Dbndd2	1.189	5.99e-07
	Zfp64	1.18999	9.09e-09
	Emp2	1.19053	9.19e-07
	Atp10a	1.19324	7.42e-07
	Dact3	1.19617	0.00303149
	Dnajb9	1.19698	2.55e-09
	Abca5	1.19758	5.47e-08
	Lama3	1.19882	1.07e-20
	Capn6	1.19886	0.00518095
	Atp8a1	1.19941	4.85e-16
	4933426M11Rik	1.1998	2.94e-18
	Lrrc18	1.20092	0.00599707
	Nr1h2	1.20145	4.61e-11
	Meis1	1.20219	3.17e-07
	Porcn	1.20601	0.00250057
	Ltbp4	1.20722	9.15e-06
	Nostrin	1.21645	1.08e-12
	Slc24a5	1.21781	0.00157477
	Ramp3	1.22009	9.38e-13
	Prr7	1.22027	0.00296129
	Clstn1	1.22284	4.26e-21
	Cyp4v3	1.22333	1.53e-10
	Ildr2	1.22372	0.00331833
	Pnp	1.22525	1.11e-30
	Syt11	1.22839	4.34e-10
	Grrp1	1.23127	1.15e-08
	Slc4a4	1.23166	0.00149698
	Arvcf	1.23277	0.0067522
	S1pr1	1.23326	3.55e-39
	Bcl3	1.23368	1.29e-05
	Tbxa2r	1.23449	4.77e-05
	Pcdhb4	1.23811	0.000213544
	Mapkapk3	1.23833	0.000363302
	Psma3	1.23967	0.00589631
	Map3k8	1.24031	0.000119796
	Irf7	1.24406	3.74e-05
	Lphn3	1.24824	0.00440264
	Tle2	1.24825	1.99e-09
	Axl	1.24892	5.97e-06
	Ampd3	1.24973	1.96e-08
	Pparg	1.24982	0.00130833
	Alkbh2	1.25105	0.00239482
	Gas6	1.25167	5.91e-16
	Epha2	1.25235	2.05e-15
	Klhl21	1.25524	9.84e-08
	Coro2a	1.2579	0.00761368
	Slc16a2	1.25852	5.47e-09
	Slc9a3r1	1.25992	0.000430203
	Fabp4	1.26124	0.00126747
	Plcg2	1.2614	5.27e-07
	Olfml2b	1.26281	0.00271224
	Lamb2	1.2633	3.81e-13
	Gnao1	1.26644	0.000271083
	Arrdc2	1.27155	7.25e-13
	Car8	1.2717	1.68e-18
	Rasgef1a	1.27338	3.58e-05
	Itm2a	1.27539	7.89e-23
	Zfhx4	1.27676	0.000236479
	Fam129a	1.27744	0.000142173
	Birc3	1.2801	5.28e-09
	Smarcd3	1.28222	0.000286712
	Gaa	1.28544	8.42e-18
	Mfap3l	1.28554	7.36e-05
	Gadd45g	1.28635	1.12e-07
	Ell2	1.2867	3.54e-09
	Tmem45a	1.29055	0.00105758
	Crip1	1.29317	1.15e-18
	Enpp5	1.29485	4.33e-13
	Mpp2	1.29778	0.000177211
	Tnfaip3	1.29821	1.82e-10
	Kcnk5	1.30077	6.43e-11
	Emilin2	1.30275	0.00187394
	Plvap	1.30433	3.69e-09
	Tsc22d1	1.30603	1.63e-12
	Cadm3	1.30639	0.00993446
	Lrrc8a	1.31462	2.07e-24
	Dgkb	1.31492	0.00748982
	Ocel1	1.31842	1.95e-05
	Plxnc1	1.31962	2.79e-07
	Amigo1	1.32148	1.03e-07
	Slc16a4	1.32153	8.83e-05
	Dach1	1.32216	0.00278912
	Sdr42e1	1.32222	0.000395486
	Ebf4	1.32494	0.000617741
	Mrc2	1.32956	6.65e-06
	Gstp1	1.33025	9.38e-06
	Epb4.1	1.33078	6.51e-15
	Rab34	1.33114	1.04e-06
	Slc35f2	1.33126	1.74e-05
	Tmcc2	1.33189	6.57e-09
	Pdgfd	1.33305	1.88e-06
	Ism1	1.33312	5.95e-06
	Mustn1	1.33358	0.00121036
	Tns1	1.33465	3.52e-21
	Rom1	1.33596	0.00049891
	Gcc1	1.33666	7.88e-05
	Sox8	1.33672	0.00919787
	Nfkbid	1.33676	3.68e-05
	Gpcpd1	1.33696	7.91e-12
	Mxd1	1.33953	1.03e-13
	Fam174b	1.34008	1.46e-16
	Hey1	1.34249	4.58e-08
	Me1	1.343	0.00586184
	Npas2	1.34549	1.55e-07
	Il6st	1.34599	2.92e-16
	Dnajb2	1.34852	6.59e-12
	Tnfsf18	1.34857	0.000751643
	Gfra2	1.35127	0.000197248
	Ecm1	1.352	2.29e-19
	Ccbl1	1.35205	1.78e-05
	Slc3a2	1.35339	5.99e-18
	Unc13c	1.35518	8.32e-05
	Rtl1	1.35766	0.00674764
	Ptk6	1.36242	2.18e-05
	Ankrd44	1.36278	1.83e-17
	Slc25a33	1.36378	0.00195252
	Prrt2	1.36469	0.00511922
	Sbds	1.36801	7.5e-27
	Adh1	1.3721	0.000541564
	Lpar1	1.37346	0.000667387
	Ctsl	1.37418	7.29e-28
	Bmpr1a	1.37507	0.000793826
	Mepce	1.37549	2.63e-09
	Plekha2	1.37638	1.29e-17
	Htra1	1.37683	0.000111893
	Nrxn2	1.37696	0.000116679
	Il1r1	1.37742	1.25e-07
	Nr1d2	1.38198	7.49e-28
	Irgm1	1.38505	7.17e-05
	Ntf3	1.38904	2.37e-14
	Pdxk	1.38933	8.66e-16
	Dpyd	1.3921	0.00351103
	Fry	1.39309	3.77e-29
	Ggt5	1.40009	0.00341174
	Midn	1.40053	4e-39
	Fam71a	1.40077	5.19e-06
	Srgn	1.40346	1.81e-24
	Fam20a	1.40387	2.98e-09
	Plekha4	1.40602	0.00017113
	Pdzrn3	1.4072	0.000459493
	Abhd14b	1.41325	9.52e-13
	Degs2	1.41403	0.0096351
	Cd274	1.41772	1.56e-12
	Pnpla2	1.4181	5.31e-19
	Kbtbd11	1.4216	6.56e-07
	Rabac1	1.42212	1.61e-08
	Col8a1	1.42386	3.22e-08
	Scara5	1.42473	0.0064202
	Tnfsf12	1.42626	8.48e-17
	Srms	1.4277	7.84e-09
	Cdkl2	1.42782	6.39e-05
	Adamtsl2	1.4282	2.01e-06
	Gpr17	1.42905	0.000892603
	Itgb4	1.43131	8.01e-05
	Sgpp1	1.43298	4.49e-16
	Nnmt	1.43305	0.00880848
	Syt15	1.43325	2.59e-12
	Tnfsf13	1.43533	6.25e-06
	Ifrd1	1.43534	2.57e-15
	Insr	1.43579	2.5e-11
	Iglon5	1.43665	0.000405164
	Izumo4	1.43851	0.00152784
	Fxyd5	1.43904	9.8e-19
	Traf1	1.44013	1.2e-06
	Tgfb3	1.44163	5.5e-11
	Ier5l	1.44269	3e-05
	Sphkap	1.44371	1.59e-14
	Bst1	1.44401	4.65e-05
	Ccdc141	1.44501	0.000277339
	Isg15	1.44526	8.99e-06
	Sox17	1.44541	2.73e-15
	Tspan7	1.45007	2.1e-11
	Plekhg6	1.45062	3.31e-05
	Pde5a	1.45225	3.34e-05
	Sema3g	1.45247	4.06e-13
	Pcolce	1.45527	4.84e-07
	Fhl2	1.45579	3.23e-05
	Flt3l	1.45839	5.87e-07
	Cdh13	1.46221	0.00121109
	Lgals3bp	1.46459	8.92e-20
	Bdnf	1.46517	0.00171239
	Trpv4	1.46614	1.64e-05
	Tppp	1.46779	7.2e-09
	Polg2	1.46866	0.000146818
	Atf5	1.46932	4.17e-06
	Ddit3	1.47121	3.29e-05
	Fam110a	1.47478	2.48e-11
	Slc2a1	1.4775	9.42e-08
	Nr4a2	1.48088	6.63e-08
	Rdh10	1.48305	2.54e-05
	Slc22a8	1.48712	2.8e-08
	6030419C18Rik	1.48751	0.000460277
	Klhl29	1.48756	0.00325351
	Nfkbia	1.48791	4.47e-51
	Zfp703	1.4897	3.14e-10
	Sobp	1.49102	0.000143346
	Pdlim1	1.49151	0.000141252
	Gfra1	1.4936	0.00574743
	Hey2	1.49802	2.02e-09
	Tiparp	1.49923	3.47e-05
	Lin7a	1.49943	0.000404536
	Chpf	1.50269	1.64e-10
	Plscr4	1.50333	1.24e-26
	Fzd8	1.50576	1.91e-10
	Spint2	1.50749	0.000826755
	Ctsk	1.50791	6.71e-05
	Zhx3	1.50797	1.66e-23
	Rwdd2a	1.50882	0.0012335
	Col4a5	1.50928	0.000697132
	Kcnt2	1.51024	1.49e-07
	Phlda1	1.51026	4.22e-06
	Apoe	1.51094	4.93e-06
	Zbtb4	1.51117	5.15e-21
	Eya4	1.51832	0.00392134
	Lrp1	1.52022	4.43e-07
	Ptpru	1.52322	2.3e-14
	Plp1	1.52408	0.000182563
	Tm6sf2	1.52485	0.000897226
	Lancl3	1.52819	5.18e-07
	Mlph	1.52975	1.35e-05
	Lhfp	1.53098	2.97e-07
	Mill2	1.53158	3.29e-07
	Slco1a4	1.53591	4e-06
	Slc5a6	1.54167	0.000700471
	Lipe	1.54245	3.91e-09
	Esm1	1.54447	2.02e-24
	Mt3	1.54926	0.000764783
	Cmah	1.54935	3.98e-06
	Acbd4	1.54936	1.53e-06
	Plscr1	1.55462	3.16e-08
	Eno2	1.55652	4.95e-05
	Rgs16	1.55681	4.36e-05
	Rnf125	1.56222	7.17e-08
	Ctgf	1.56396	8.82e-34
	Tgm2	1.56444	4.94e-24
	Ptn	1.56677	1.02e-07
	Ehd4	1.56987	5.74e-30
	Isg20	1.57081	3.36e-05
	Efs	1.57085	2.82e-06
	Tbc1d10a	1.57302	6.93e-15
	L1cam	1.57377	5.96e-07
	Slc50a1	1.57578	1.11e-15
	Bcl2l1	1.57679	5.99e-23
	Ppap2a	1.57963	4.96e-30
	Akap12	1.58138	1.33e-26
	Vwa3a	1.58261	4.25e-12
	Jdp2	1.5856	4.37e-25
	Prss23	1.58614	5.31e-38
	1810055G02Rik	1.58911	5.76e-07
	Sqstm1	1.5936	2.66e-26
	Pde3a	1.59374	0.00036276
	Sema7a	1.59488	1.17e-17
	Lmna	1.59935	1.4e-13
	Sele	1.60594	2.72e-05
	Pth1r	1.60674	0.00101343
	Usp54	1.60786	2.53e-23
	Slc8a2	1.60951	0.0020031
	Lgi4	1.61031	0.000410706
	C1qtnf7	1.61376	0.00018168
	Spry2	1.61437	3.22e-07
	Smad9	1.61591	3.9e-07
	Loxl1	1.62081	5.33e-06
	Adrb1	1.62174	0.000270321
	Kcnk3	1.62365	0.00278165
	Batf2	1.62735	3.1e-10
	St3gal6	1.62848	4.95e-15
	Fbxo27	1.62903	6.52e-05
	Kcnq4	1.63079	0.00506946
	Arhgap6	1.63084	4.69e-06
	Cdc42ep4	1.63128	6.4e-47
	Cebpa	1.63142	3.36e-08
	Irf8	1.63286	5.37e-32
	Thrsp	1.63427	0.000127543
	Fbxo44	1.63446	4.19e-05
	Prkar1b	1.63477	0.00131733
	Grb14	1.63522	2.71e-05
	Endog	1.63692	0.00473037
	Inhbb	1.63771	3.31e-14
	Clec12b	1.63883	1.73e-09
	Herpud1	1.64052	1.94e-37
	Ifit3	1.64327	1.06e-07
	Gata2	1.64576	4.18e-16
	Pygm	1.64848	1.48e-06
	Pdgfra	1.65324	1.23e-05
	Aldh1a3	1.65654	8.93e-08
	Ifit1	1.65737	0.000874548
	Susd2	1.65786	2.78e-05
	Rnd3	1.65833	3.59e-10
	Ltf	1.65838	1.55e-06
	Ccl2	1.66407	0.000150336
	Dusp28	1.66586	3.99e-06
	B4galt4	1.66593	3.57e-39
	Sbno2	1.66802	6.94e-13
	Abca8b	1.67278	1.74e-11
	Entpd2	1.6744	2.97e-05
	Gatsl3	1.67593	3.38e-11
	Adamts2	1.67743	2.99e-05
	Phf1	1.67768	1.18e-26
	Thbs1	1.68787	9.19e-11
	Hmgcs2	1.69025	0.000726874
	Dusp8	1.69238	5.53e-17
	S100a1	1.69648	2.41e-16
	Sema3f	1.70198	2.46e-14
	Hlf	1.70275	3.51e-09
	Ccdc3	1.70336	0.00307202
	Smpdl3a	1.70863	1.32e-17
	Abcb1a	1.71083	1.43e-21
	Bdh2	1.71105	7.09e-05
	Rnd2	1.71213	4.22e-06
	Igfbp5	1.71482	2.98e-07
	Ppp1r14a	1.71539	0.00829653
	Pou3f1	1.71701	0.00214596
	Gfpt2	1.71845	5.07e-06
	Lmo1	1.72183	3.86e-05
	Gli1	1.72213	2.89e-05
	Cysltr1	1.72498	7.26e-36
	Synm	1.72507	8.27e-15
	Adap2	1.73105	3.31e-05
	Mat2a	1.734	1.39e-35
	Spry1	1.73413	6.94e-15
	Plac8	1.73594	2.66e-05
	Sgk1	1.73701	9.32e-33
	Abhd3	1.73762	6.89e-05
	Six1	1.73829	0.000122675
	Cst3	1.73925	3.65e-24
	Kcnj5	1.73931	2.76e-08
	Cxcl9	1.74138	0.000113211
	Meg3	1.7419	2.98e-08
	Ptgis	1.74314	9.36e-06
	Daam2	1.74509	4.89e-05
	Hbegf	1.75404	1.16e-19
	Selp	1.75788	0.000190472
	1810010H24Rik	1.75839	0.00078286
	Robo3	1.75873	5.26e-09
	Chad	1.76043	0.0053354
	Ptges	1.76242	9.04e-05
	Rgs9	1.76485	1.65e-19
	Kcnip3	1.7664	0.000226633
	Pitpnm1	1.77384	3.62e-13
	Kcnn4	1.77502	0.00176054
	Cys1	1.77606	0.00841171
	Ppp1r15a	1.781	1.01e-14
	Emx2	1.78131	0.000826755
	Adamts1	1.79137	2.26e-14
	Ddr1	1.7934	3.8e-06
	Osbp2	1.79522	0.000403195
	Cox4i2	1.79583	0.00497809
	Twist1	1.80065	2.17e-05
	2810008D09Rik	1.80153	0.000277784
	Rtn4rl1	1.8071	1.77e-06
	Agap2	1.81618	0.000152052
	Mapt	1.82091	2.26e-11
	Dact1	1.82372	6.57e-07
	Col20a1	1.8242	1.5e-07
	Gpr143	1.82477	0.00250261
	Ggt7	1.83421	0.000418174
	Mfap4	1.83545	0.000145538
	Eno3	1.83682	6.5e-05
	Plekha6	1.83918	2.25e-17
	Clic6	1.84052	7.85e-05
	Ier2	1.85492	5.85e-23
	Pmaip1	1.85721	6.04e-14
	Rab20	1.85842	2.83e-06
	Cdc42ep3	1.85871	1.49e-49
	Tgfa	1.86063	5.36e-13
	Klf4	1.86209	1.35e-18
	Rasl11a	1.86289	0.000124698
	Tbx2	1.8647	1.93e-06
	Itga3	1.87027	1.84e-24
	P4htm	1.87093	1.06e-07
	Atoh8	1.87106	3.27e-13
	Itgb5	1.87143	1.15e-11
	Adcy5	1.8717	5.23e-05
	Rasl10a	1.87486	1.03e-05
	Enpep	1.87582	4.1e-23
	Tmem72	1.87727	0.00194115
	Pgf	1.87801	1.61e-09
	Gcnt2	1.88379	2e-27
	Tnfrsf12a	1.88415	2.85e-11
	Bmx	1.89227	8.19e-08
	Tmtc1	1.89289	1.15e-21
	Jun	1.89414	2.02e-19
	Sgms1	1.89632	7.14e-34
	Crebl2	1.89703	2.85e-19
	Lrp3	1.89826	1.12e-26
	Icam1	1.90366	1.59e-30
	Spock2	1.90372	7.14e-07
	Alx4	1.90392	0.000110292
	Syp	1.90616	3.08e-06
	Vit	1.90721	2.72e-10
	Vat1l	1.90748	0.001478
	Hspa1b	1.90838	0.00076516
	Aatk	1.90902	2.06e-12
	Nr2f1	1.91146	0.00550137
	Spry4	1.91612	2e-68
	Fhl1	1.91759	1.99e-13
	Elovl7	1.91824	8.69e-09
	Irx2	1.92624	2.15e-07
	Stard10	1.9293	0.00332848
	Ppp1r10	1.93294	9.4e-12
	Coq10b	1.93953	1.85e-28
	Ttll7	1.93961	3.35e-46
	Fez1	1.94344	1.68e-07
	Hnmt	1.94498	0.000186538
	Thrb	1.94659	5.87e-13
	Bmpr1b	1.94764	3.49e-05
	Stra6	1.94835	1.12e-09
	Mylip	1.94977	2.01e-18
	Plekhf1	1.95305	1.78e-07
	Rragd	1.96716	0.0010402
	Pitx2	1.96853	7.54e-06
	Itih2	1.96981	0.00222727
	Ntn1	1.97167	4.59e-41
	Pde8b	1.97299	3.47e-05
	Eya2	1.97471	3.65e-07
	Cadm4	1.97714	4.71e-05
	Rps27	1.97724	0.00381202
	Trex1	1.98025	9.36e-10
	Pcolce2	1.98238	4.44e-06
	Pla1a	1.98267	2.12e-06
	Pmp22	1.98446	1.32e-33
	Gpm6b	1.98655	2.5e-06
	S100a6	1.98657	3.73e-13
	Scara3	1.98794	2.62e-17
	Nog	1.98815	0.000816858
	Casq2	1.98874	8.11e-05
	Grem2	1.99356	0.00043258
	Gem	2.00207	2.63e-07
	Col4a6	2.00241	1.95e-05
	Rhob	2.00283	2.19e-47
	Gpc6	2.00431	0.00925965
	Pltp	2.00467	3.84e-26
	Tsc22d3	2.00822	2.79e-36
	Cxcl12	2.01058	1.9e-22
	Pla2r1	2.01286	1.71e-05
	Slc2a4	2.01373	1.82e-05
	Zap70	2.01374	3.06e-08
	Nbl1	2.01703	2.33e-24
	Tmem100	2.01761	5.94e-14
	Kazald1	2.01994	1.37e-18
	Jph2	2.02207	1.22e-08
	Pdpn	2.02394	9.63e-05
	Tagln	2.02395	7.51e-06
	Slc16a9	2.02543	2.28e-20
	Cdh19	2.02612	0.000533403
	Rgma	2.02646	0.000160331
	Tmem198	2.03539	2.81e-08
	Hspa1a	2.04361	2.16e-06
	Astn2	2.04373	4.99e-09
	Sorl1	2.04898	3.23e-14
	Ptgir	2.05028	1.57e-05
	Kdm6b	2.0513	2.03e-31
	Egr2	2.05239	2.75e-11
	Itgb3	2.05803	3.66e-09
	Cish	2.0583	2.45e-29
	Parp3	2.05869	1.04e-07
	Acta2	2.0588	3.8e-07
	Nfkbiz	2.06106	1.16e-14
	F3	2.06805	0.000408006
	Gda	2.07187	1.41e-30
	Pcp4l1	2.07229	1.26e-11
	H2-Ab1	2.07976	1.77e-05
	Cygb	2.08225	3.62e-08
	Adra2b	2.0869	6.71e-06
	Cd300lg	2.09065	1.67e-15
	Ddit4	2.09549	3.11e-39
	Rusc1	2.09591	3.96e-29
	Osgin1	2.10251	2.38e-10
	Tppp3	2.10324	3.54e-07
	Bcat1	2.10521	8.26e-08
	Gprc5a	2.1064	1.39e-19
	Fas	2.10911	2.04e-23
	Tinagl1	2.11155	1.75e-51
	Rbp3	2.11331	0.000746421
	Fam57b	2.11466	1.05e-15
	Wnt11	2.12091	4.59e-08
	Mpp4	2.12246	0.00953696
	Aldh2	2.12756	1.94e-16
	Podn	2.13915	0.001111
	Trnp1	2.14358	0.000733682
	Art3	2.14715	4.29e-18
	Ebf2	2.14774	2.29e-06
	Cxcl10	2.15413	7.33e-06
	Atp1a3	2.16288	5.3e-06
	Mrvi1	2.16492	0.00876322
	Enpp6	2.16613	3.23e-08
	Slc6a9	2.16805	1.66e-06
	Dusp1	2.17383	4.73e-32
	Klf2	2.17407	7.03e-18
	Sertad1	2.18122	1.29e-24
	Fzd5	2.18286	2.38e-14
	Hgf	2.18876	1.5e-09
	C1qtnf9	2.19136	2.79e-07
	Lef1	2.19683	3.85e-09
	Egr1	2.19683	1.04e-26
	Slc16a1	2.20085	8.15e-13
	Lims2	2.2019	2.42e-21
	Rgs5	2.20253	0.00396742
	Pde1a	2.20288	0.0030278
	Col6a2	2.20532	1.48e-09
	Syne1	2.20735	7.49e-26
	Tnfsf9	2.20911	0.00192772
	P2ry2	2.21198	1.22e-10
	Nr3c2	2.21636	9.02e-15
	Cp	2.22185	2e-16
	Col6a1	2.22742	0.000258146
	Snai1	2.22803	3.09e-11
	Slc38a11	2.23056	0.00110305
	Pdgfrl	2.23601	4.83e-11
	Clec11a	2.23694	0.000577778
	Col4a4	2.23768	9.6e-13
	Fam71f2	2.24268	4.22e-07
	Junb	2.24428	4.14e-17
	Gdpd3	2.24683	2.57e-07
	Fos	2.25807	1.01e-19
	Cldn1	2.25972	0.000199496
	Dkk3	2.2787	1.13e-08
	Bmp7	2.2963	0.00563827
	Dusp5	2.29769	6.72e-13
	Aldh1a2	2.29825	7.96e-10
	Alpl	2.30364	2.57e-13
	Parm1	2.30492	5.51e-06
	Olfml1	2.30509	4.34e-09
	Svopl	2.30645	6.64e-05
	Fam107a	2.30957	4.8e-12
	Socs3	2.31317	3.84e-18
	Smoc1	2.31416	0.00164849
	Abca4	2.32256	6.46e-08
	Il1a	2.3257	0.00350626
	Cpxm2	2.32668	7.44e-10
	Ociad2	2.32885	0.00373204
	Il33	2.33445	1.1e-05
	Tmprss2	2.33958	2.94e-07
	Serpine1	2.34026	4.54e-10
	Tmcc3	2.34341	2.27e-50
	Rab3a	2.34443	2.72e-19
	Tuba4a	2.34487	4.04e-10
	Cyfip2	2.34764	2.61e-09
	Ogn	2.34933	1.07e-10
	Des	2.35089	0.00324229
	Gsta4	2.35221	8.77e-14
	Hs3st3a1	2.35757	2.81e-13
	Serping1	2.35796	7.21e-12
	Plk3	2.36013	7.13e-26
	Sema3b	2.36027	1.81e-07
	Gpr146	2.36058	5.89e-38
	Edn1	2.3684	5.81e-14
	Zc3h12a	2.37183	1.88e-21
	Cd74	2.37218	0.00492542
	Slc26a7	2.38049	2.26e-10
	D630003M21Rik	2.38084	1.16e-11
	Nr1h3	2.383	3.77e-06
	Paqr5	2.38417	2.25e-14
	Pcdh20	2.38426	2.29e-10
	Sphk1	2.38883	0.000195354
	Lrrc32	2.39318	4.19e-19
	Gsta3	2.39484	4.05e-06
	Tspan10	2.395	0.0014634
	Myrip	2.39797	7.26e-35
	Ephx1	2.40196	1.72e-27
	Rbm24	2.4024	0.00105332
	Rem1	2.40279	1.89e-06
	Clec3b	2.40374	2.89e-05
	Wasf3	2.40666	3.62e-06
	Wfdc1	2.40933	1.44e-16
	Timp3	2.4131	1.15e-55
	Thsd4	2.41647	5.59e-10
	Bhlhe40	2.42148	1.41e-20
	Islr	2.42444	1.81e-15
	Itprip	2.42621	3.79e-48
	Mocos	2.435	1.46e-18
	Hrk	2.43833	1.51e-05
	Sv2b	2.43968	5.82e-08
	Tmem200b	2.44264	5.24e-11
	Ccrl2	2.44565	3.56e-24
	Elmod1	2.45566	4.82e-06
	S100a4	2.45604	2.38e-05
	Gpr56	2.45904	4.09e-65
	Ptprr	2.45943	1.03e-12
	Bcl6	2.46042	3.07e-22
	Cryab	2.4645	3.65e-08
	Lpin3	2.46905	6.05e-23
	Fam46c	2.47454	2.61e-05
	Tshr	2.47694	5.49e-10
	Fn3k	2.49275	0.000483067
	Mlana	2.49315	0.000936306
	Cyp1b1	2.49499	1.13e-08
	Syt13	2.49851	5.1e-09
	Fbln7	2.50863	1.02e-09
	Vcam1	2.52372	3.66e-26
	H2-Aa	2.52611	1.37e-07
	Atp1b2	2.5265	1.93e-11
	Padi2	2.52931	2.23e-11
	Car12	2.53695	7.85e-06
	S1pr3	2.54373	1.48e-20
	Fosl2	2.5465	1.94e-26
	Ndrg2	2.5466	4.92e-12
	St6galnac2	2.55416	1.78e-15
	Adamts15	2.56289	1.33e-09
	Gm11744	2.56957	0.000686382
	Col5a3	2.57116	6.93e-12
	Car11	2.57152	8.32e-07
	Mafk	2.57497	3.8e-52
	C4b	2.57669	5.22e-08
	Fosb	2.58226	3e-19
	Wfikkn2	2.58253	2.32e-05
	S100b	2.58478	3.44e-10
	Sema3c	2.5873	1.33e-24
	Lmod1	2.58917	9.4e-09
	Olfr558	2.58982	3.94e-08
	Prelp	2.59329	1.74e-12
	Arid5a	2.59645	3.58e-11
	Scn7a	2.59733	1.77e-10
	Notum	2.60431	2.89e-07
	Slc47a1	2.6198	2.41e-05
	Adra2c	2.62023	1.24e-06
	Jund	2.62069	2.29e-21
	Dpt	2.62137	4.31e-07
	Spon1	2.62885	0.00494849
	Ermn	2.63699	6.64e-05
	Fmo4	2.63923	9.76e-08
	Upk3b	2.64225	0.000445747
	Fgfr3	2.65011	7.8e-31
	Slc39a12	2.65423	1.44e-05
	Slc7a2	2.66297	3.76e-12
	Clmn	2.66432	2.72e-10
	Sgpp2	2.67307	5.32e-14
	Shisa9	2.67385	4.43e-08
	Nr1d1	2.67494	3.57e-39
	Pld5	2.68236	1.93e-06
	Baiap3	2.68394	3.67e-12
	Adamtsl5	2.68597	1.46e-16
	Spock1	2.689	5.11e-06
	Hopx	2.69459	7.88e-10
	Slc24a1	2.69497	7.58e-09
	H2-Eb1	2.70228	2.76e-06
	Cxcl1	2.70569	0.000881743
	Gstm1	2.71	1.07e-14
	P2ry14	2.71301	0.00613363
	Errfi1	2.71564	4.26e-21
	Gfap	2.72223	0.000611842
	Grm7	2.72479	2.51e-09
	Atp1a2	2.72792	6.62e-05
	Rit2	2.72828	0.00574335
	Slc6a7	2.72969	1.76e-14
	Col8a2	2.73051	7.52e-11
	Gsn	2.73763	3.56e-22
	Clic5	2.76033	3.66e-30
	Amy1	2.76299	5.33e-06
	Smad6	2.76737	1.32e-19
	Cyp2e1	2.76765	3.87e-07
	Cspg5	2.76945	9.32e-08
	Nupr1	2.77561	6.38e-09
	Aox1	2.7758	5.42e-50
	Sik1	2.77858	1.26e-35
	Tmem35	2.78317	7.44e-10
	Pde4c	2.7832	9.45e-39
	Angptl2	2.78474	6.23e-14
	Hspb1	2.78879	7.59e-05
	Tesc	2.80392	0.000943571
	Avpr1a	2.8048	5.05e-06
	Pcsk1n	2.81147	1.3e-09
	Gstt1	2.82243	2.42e-06
	Mbp	2.82404	2.75e-06
	Ddit4l	2.8303	7.12e-11
	Col4a3	2.83229	2e-13
	Aldoc	2.83546	0.000109932
	C1ra	2.83677	7.39e-20
	Slc7a10	2.84102	5.86e-06
	Cx3cl1	2.84499	6.12e-52
	Atp1b1	2.84736	4.32e-07
	Slc17a7	2.85864	0.000196139
	Trpm3	2.86788	2.53e-07
	Pla2g5	2.88712	1.08e-06
	Plaur	2.89169	5.88e-52
	Bmp6	2.89237	7.43e-19
	Gpx3	2.90476	2.3e-75
	Zfp36	2.91678	9.34e-50
	Fxyd1	2.92021	6.31e-08
	Crispld2	2.92614	1.53e-13
	Pllp	2.93676	2.63e-16
	Fmo1	2.93987	3.11e-57
	Fmod	2.93992	4.18e-14
	Nmb	2.94022	2.42e-24
	Dpep1	2.94209	3.29e-07
	Steap4	2.94475	0.000187071
	Guca1b	2.94481	0.000997797
	Angpt2	2.96697	2.06e-20
	Kcna1	2.97248	0.000160746
	Xdh	2.98155	4.14e-69
	Map3k6	2.98174	3.87e-26
	Serpina3n	2.98223	3.36e-14
	Egr3	2.98742	9.49e-26
	Rarres2	2.98875	7.21e-15
	Tusc5	2.99291	3.46e-11
	Lamc3	2.99877	0.00121109
	Car14	3.00585	2.02e-08
	Lrg1	3.00774	5.28e-40
	Efemp1	3.01489	3.25e-13
	Mrgprf	3.02882	0.000121873
	Coro6	3.04313	7.82e-14
	Myof	3.05982	8.12e-47
	Rgs4	3.06277	0.000524678
	Tnxb	3.06384	3.37e-35
	Irf1	3.06778	1.62e-18
	Mgp	3.07497	6.6e-21
	Dnajb13	3.08422	8.45e-08
	Gdf15	3.08789	7.33e-06
	Atp2a3	3.10294	1.32e-32
	Rrh	3.10448	2.61e-06
	Cebpd	3.10541	2.09e-39
	Htr3a	3.10825	1.09e-06
	Efhd1	3.12334	2.29e-15
	8430408G22Rik	3.13231	1.51e-14
	Socs1	3.1386	1.4e-22
	Itih5	3.14678	2.28e-18
	Adamtsl4	3.14749	1.25e-59
	Neat1	3.15906	4.93e-33
	Fam26e	3.16636	5.12e-09
	Per1	3.16728	1.28e-47
	Myh11	3.18187	4.3e-05
	Pln	3.19457	9.09e-12
	Kif5a	3.20273	4.59e-16
	Cntfr	3.20286	1.35e-10
	Ntn4	3.20772	5.22e-35
	Dcn	3.24574	1.33e-26
	Coch	3.25785	3.66e-07
	Slc1a1	3.27411	6.13e-38
	Fam150b	3.27648	1.4e-05
	Prph2	3.27942	2.97e-05
	Cyp4b1	3.29915	4.91e-14
	Tmem56	3.32297	3.57e-11
	Dbp	3.34769	1.15e-29
	Kera	3.35332	7.59e-07
	Btg2	3.36485	2.94e-86
	Sfrp5	3.36551	1.24e-08
	Gngt1	3.37897	0.00175763
	Apold1	3.37947	2.42e-42
	Wnt6	3.39963	1.25e-07
	Klf15	3.39963	1.37e-16
	Chrm2	3.40103	1.54e-31
	Edn3	3.40473	9.09e-26
	Nap1l5	3.4077	4.02e-09
	Nrxn1	3.41805	6.06e-06
	Csrnp1	3.42408	3.17e-45
	Slc4a5	3.43175	0.000239602
	Ins2	3.43429	0.000230468
	Nt5e	3.43464	3.92e-58
	Chchd10	3.44356	2.92e-10
	Aldh1a1	3.45429	1.92e-16
	Rrad	3.4681	1.62e-22
	Perp	3.48175	4.7e-14
	Rcvrn	3.52649	5.37e-05
	Irs2	3.54286	1.37e-14
	Wnt10a	3.54308	3.82e-08
	Klf9	3.54927	7.01e-72
	Cebpb	3.55941	1.36e-08
	Acsl6	3.61048	2.3e-10
	Nr4a3	3.62332	9.04e-18
	A2m	3.64571	6.94e-06
	G0s2	3.65878	9.24e-10
	Ifitm1	3.66563	6.1e-09
	Ptgs2	3.67188	2.22e-09
	Gm694	3.6808	4.28e-09
	Mfsd2a	3.68154	8.73e-11
	Sncg	3.68495	8.15e-67
	Sag	3.68807	9.45e-08
	Aldh3a1	3.69079	9.06e-20
	Rdh5	3.69568	2.01e-15
	Rasd1	3.70008	6.51e-63
	Fibin	3.7104	2.44e-14
	Slc10a6	3.73485	4.97e-20
	Slc6a20a	3.79824	9.27e-12
	Clu	3.81031	6.67e-33
	Atf3	3.81218	2.59e-41
	Eps8l2	3.81303	2.22e-36
	Lcn2	3.81762	2.21e-09
	Rlbp1	3.84005	2.66e-05
	Zbtb16	3.88475	1.37e-06
	Pi16	3.89108	1.76e-25
	Apod	3.89901	2.68e-06
	Hsd11b1	3.91648	1.5e-07
	Car4	3.92503	3.74e-15
	Itgb8	3.93602	2.45e-17
	Cytl1	3.9839	3.48e-05
	Fmo2	3.98576	1.94e-26
	Omd	3.98793	5.01e-11
	Dlk1	4.00967	2.63e-07
	Cdkn1a	4.04405	8.08e-120
	Lrat	4.07048	1.09e-06
	Plxdc1	4.07588	6.24e-30
	Tmem27	4.08412	0.000279148
	Ctxn3	4.10378	2.01e-09
	Pde6g	4.10964	2.37e-05
	Adcyap1r1	4.13683	0.000429836
	Ttr	4.15213	6.13e-06
	Kcne4	4.1573	8.37e-08
	Ephx3	4.16218	8.3e-12
	Kcnj13	4.19763	3.68e-08
	Il34	4.30916	7.26e-24
	Slc6a13	4.32785	2.27e-16
	Pon1	4.46559	6.76e-15
	Penk	4.46718	1.79e-21
	Inmt	4.51193	4.04e-17
	Timp4	4.62605	7.07e-16
	Gnat1	4.64193	5.27e-23
	Snord22	4.70912	0.000288468
	Il6	4.75609	1.59e-17
	Mt1	4.92002	2.79e-38
	Ptgds	4.92437	8.78e-09
	Ch25h	4.93191	7.08e-30
	Rho	5.34162	8.16e-10
	Rgr	5.50916	9.53e-10
	Mt2	5.56311	2.1e-36
	Myoc	5.63624	3.56e-05
	Vtn	6.03238	6.63e-16
	Snord35b	6.03994	0.000452401
	Snord49a	6.15347	0.000860134
	Spp1	6.48698	1.82e-13
	Rpe65	6.95431	0.00488433

## Sheet: (c) DAVID (up in P5)
Biological process (GOTERM_BP_FAT)
Term	Count	%	P-Value	Benjamini corrected P-value
cell cycle	128	21.4	7.2e-69	1.3e-65
M phase	80	13.4	3.1e-52	2.9e-49
cell cycle phase	83	13.9	4e-50	2.5e-47
cell cycle process	89	14.9	1.4e-49	6.5e-47
cell division	77	12.9	4.2e-49	1.6e-46
M phase of mitotic cell cycle	64	10.7	4.5e-46	1.4e-43
mitosis	62	10.4	2.9e-44	7.7e-42
nuclear division	62	10.4	2.9e-44	7.7e-42
mitotic cell cycle	68	11.4	1.1e-43	2.5e-41
organelle fission	62	10.4	3.3e-43	6.8e-41
DNA metabolic process	71	11.9	1.4e-30	2.7e-28
DNA replication	39	6.5	2e-23	3.4e-21
chromosome segregation	25	4.2	8e-20	1.3e-17
response to DNA damage stimulus	44	7.3	2.8e-17	4e-15
DNA repair	37	6.2	1.2e-15	1.6e-13
DNA-dependent DNA replication	16	2.7	4.2e-14	5.2e-12
cellular response to stress	45	7.5	1.7e-12	2e-10
microtubule-based process	31	5.2	9.6e-12	1.1e-09
DNA replication initiation	9	1.5	5.1e-11	5.3e-09
microtubule cytoskeleton organization	20	3.3	2.8e-09	2.8e-07
regulation of cell cycle	25	4.2	1.3e-07	1.2e-05
chromosome organization	36	6	1.4e-07	1.2e-05
meiosis	16	2.7	1.4e-07	1.2e-05
M phase of meiotic cell cycle	16	2.7	1.4e-07	1.2e-05
spindle organization	10	1.7	1.5e-07	1.2e-05
meiotic cell cycle	16	2.7	1.9e-07	1.5e-05
cytokinesis	9	1.5	1.5e-06	0.00012
leukocyte activation	23	3.8	2.9e-06	0.00021
cytoskeleton organization	29	4.8	3e-06	0.00021
regulation of cell cycle process	13	2.2	3.8e-06	0.00025
chromosome condensation	8	1.3	4.2e-06	0.00027
microtubule-based movement	15	2.5	4.8e-06	0.0003
cell activation	24	4	5.8e-06	0.00035
mitotic sister chromatid segregation	7	1.2	1.5e-05	0.00091
sister chromatid segregation	7	1.2	2.2e-05	0.0012
DNA packaging	14	2.3	2.4e-05	0.0013
cell cycle checkpoint	10	1.7	4.1e-05	0.0022
spindle assembly	6	1	8.2e-05	0.0043
regulation of microtubule-based process	9	1.5	8.9e-05	0.0045
DNA recombination	11	1.8	0.00015	0.0075
Cellular component (GOTERM_CC_FAT)
Term	Count	%	P-Value	Benjamini corrected P-value
chromosome	69	11.5	9.5e-36	2.9e-33
chromosome, centromeric region	42	7	3.4e-35	5.2e-33
intracellular non-membrane-bounded organelle	150	25	2.6e-34	2.7e-32
non-membrane-bounded organelle	150	25	2.6e-34	2.7e-32
chromosomal part	59	9.8	8.7e-31	6.7e-29
condensed chromosome	35	5.8	8.7e-27	5.3e-25
condensed chromosome, centromeric region	26	4.3	2.1e-23	1.1e-21
condensed chromosome kinetochore	23	3.8	1.1e-20	4.8e-19
kinetochore	24	4	3.1e-20	1.2e-18
microtubule cytoskeleton	54	9	5e-19	1.7e-17
cytoskeleton	84	14	2.4e-16	6.8e-15
cytoskeletal part	67	11.2	4.6e-16	1.2e-14
spindle	25	4.2	3.6e-15	9.4e-14
centrosome	24	4	1.5e-10	3.6e-09
microtubule organizing center	25	4.2	8.3e-10	1.8e-08
microtubule	28	4.7	1.1e-09	2.3e-08
nuclear chromosome	17	2.8	3.3e-07	6.3e-06
nuclear chromosome part	15	2.5	1.3e-06	2.3e-05
replication fork	8	1.3	3.3e-06	5.7e-05
centromeric heterochromatin	5	0.8	2.1e-05	0.00035
chromatin	16	2.7	7.6e-05	0.0012
spindle microtubule	6	1	8.6e-05	0.0013
MIS12/MIND type complex	4	0.7	9e-05	0.0013
condensed nuclear chromosome	8	1.3	0.00017	0.0022
Molecular function (GOTERM_MF_FAT)
Term	Count	%	P-Value	Benjamini corrected P-value
DNA binding	109	18.2	2.2e-13	1.1e-10
ATP binding	90	15	2.3e-11	5.8e-09
adenyl ribonucleotide binding	90	15	4.2e-11	7.2e-09
nucleoside binding	93	15.5	1e-10	1.3e-08
adenyl nucleotide binding	91	15.2	2.5e-10	2.6e-08
purine nucleoside binding	91	15.2	4e-10	3.4e-08
purine ribonucleotide binding	96	16	1.6e-08	1.2e-06
ribonucleotide binding	96	16	1.6e-08	1.2e-06
nucleotide binding	110	18.4	2.3e-08	1.5e-06
purine nucleotide binding	97	16.2	5.9e-08	3.3e-06
microtubule motor activity	13	2.2	1.7e-06	8.6e-05
motor activity	15	2.5	7.3e-05	0.0034
helicase activity	14	2.3	0.00014	0.0059
DNA-directed DNA polymerase activity	7	1.2	0.00023	0.0091

## Sheet: (d) DAVID (up in P30)
Biological process (GOTERM_BP_FAT)
Term	Count	%	P-Value	Benjamini corrected P-value
cell adhesion	73	7.6	3.5e-12	9.3e-09
biological adhesion	73	7.6	3.8e-12	5.1e-09
regulation of cell proliferation	63	6.6	9.1e-09	8.1e-06
vasculature development	35	3.6	5.4e-07	0.00036
blood vessel morphogenesis	30	3.1	8e-07	0.00043
blood vessel development	34	3.5	9e-07	0.0004
cellular metal ion homeostasis	20	2.1	1.3e-06	0.00049
cellular ion homeostasis	35	3.6	1.5e-06	0.00049
sensory perception of light stimulus	20	2.1	1.8e-06	0.00052
cellular chemical homeostasis	35	3.6	2.7e-06	0.00073
metal ion homeostasis	20	2.1	3.2e-06	0.00078
regulation of cell motion	20	2.1	3.7e-06	0.00083
enzyme linked receptor protein signaling pathway	35	3.6	4.1e-06	0.00084
cellular cation homeostasis	24	2.5	6.2e-06	0.0012
visual perception	19	2	6.3e-06	0.0011
ion homeostasis	36	3.7	7.6e-06	0.0013
cellular homeostasis	40	4.2	7.6e-06	0.0012
negative regulation of signal transduction	25	2.6	1.5e-05	0.0022
regulation of phosphorylation	35	3.6	1.5e-05	0.0021
regulation of programmed cell death	55	5.7	2e-05	0.0027
regulation of locomotion	19	2	2.1e-05	0.0027
regulation of cell death	55	5.7	2.4e-05	0.0029
positive regulation of cell proliferation	34	3.5	2.4e-05	0.0028
negative regulation of cell proliferation	29	3	2.7e-05	0.003
angiogenesis	21	2.2	2.7e-05	0.0029
regulation of cell migration	17	1.8	2.8e-05	0.0029
regulation of apoptosis	54	5.6	2.9e-05	0.0029
positive regulation of developmental process	28	2.9	3.1e-05	0.003
respiratory system development	20	2.1	3.3e-05	0.003
regulation of phosphorus metabolic process	35	3.6	3.3e-05	0.003
regulation of phosphate metabolic process	35	3.6	3.3e-05	0.003
tube development	32	3.3	3.5e-05	0.003
embryonic organ development	30	3.1	3.9e-05	0.0033
cation homeostasis	25	2.6	5e-05	0.004
response to wounding	38	4	5.3e-05	0.0042
negative regulation of cell communication	25	2.6	5.9e-05	0.0045
response to drug	16	1.7	6.3e-05	0.0047
response to abiotic stimulus	30	3.1	8.3e-05	0.006
lung development	18	1.9	8.5e-05	0.006
extracellular matrix organization	17	1.8	9e-05	0.0062
brown fat cell differentiation	9	0.9	0.0001	0.007
respiratory tube development	18	1.9	0.00011	0.007
regulation of cell adhesion	16	1.7	0.00014	0.0087
chemical homeostasis	38	4	0.00015	0.0094
Cellular component (GOTERM_CC_FAT)
Term	Count	%	P-Value	Benjamini corrected P-value
extracellular region part	115	12	1.2e-23	4.1e-21
extracellular region	181	18.8	6.4e-21	1.1e-18
extracellular matrix	64	6.7	1.9e-20	2.1e-18
proteinaceous extracellular matrix	61	6.3	2.6e-19	2.2e-17
plasma membrane	238	24.8	1.4e-12	9.2e-11
extracellular space	58	6	1.7e-07	9.6e-06
basement membrane	16	1.7	7.2e-06	0.00034
extracellular matrix part	18	1.9	8.1e-06	0.00034
cell fraction	57	5.9	4.2e-05	0.0016
plasma membrane part	125	13	5.5e-05	0.0019
insoluble fraction	51	5.3	9e-05	0.0028
cell surface	34	3.5	0.00013	0.0036
Molecular function (GOTERM_MF_FAT)
Term	Count	%	P-Value	Benjamini corrected P-value
pattern binding	22	2.3	1.3e-06	0.001
polysaccharide binding	22	2.3	1.3e-06	0.001
glycosaminoglycan binding	20	2.1	3.2e-06	0.0013
transcription factor activity	68	7.1	6.1e-06	0.0016
transcription regulator activity	92	9.6	3.2e-05	0.0063
growth factor binding	14	1.5	4.8e-05	0.0075
heparin binding	15	1.6	5.4e-05	0.0071
growth factor activity	20	2.1	7e-05	0.0079
protein dimerization activity	35	3.6	8.3e-05	0.0082
carbohydrate binding	33	3.4	0.00011	0.0098

## Sheet: (e) Biological adhesion
Gene symbol	Gene name
Atp1b2	ATPase, Na+/K+ transporting, beta 2 polypeptide
L1cam	L1 cell adhesion molecule
Lmo7	LIM domain only 7
Perp	PERP, TP53 apoptosis effector
Arhgap6	Rho GTPase activating protein 6
Amigo1	adhesion molecule with Ig like domain 1
Antxr1	anthrax toxin receptor 1
Arvcf	armadillo repeat gene deleted in velo-cardio-facial syndrome
Bcam	basal cell adhesion molecule
Bmpr1b	bone morphogenetic protein receptor, type 1B
Cdh13	cadherin 13
Cdh19	cadherin 19, type 2
Cdh23	cadherin 23 (otocadherin)
Clstn1	calsyntenin 1
Cpxm2	carboxypeptidase X 2 (M14 family)
Cadm1	cell adhesion molecule 1
Cadm3	cell adhesion molecule 3
Cadm4	cell adhesion molecule 4
Cercam	cerebral endothelial cell adhesion molecule
Cx3cl1	chemokine (C-X3-C motif) ligand 1
Cldn1	claudin 1
Cldn12	claudin 12
Col4a3	collagen, type IV, alpha 3
Col5a3	collagen, type V, alpha 3
Col6a1	collagen, type VI, alpha 1
Col6a2	collagen, type VI, alpha 2
Col8a1	collagen, type VIII, alpha 1
Col8a2	collagen, type VIII, alpha 2
Col16a1	collagen, type XVI, alpha 1
Col20a1	collagen, type XX, alpha 1
Ctgf	connective tissue growth factor
Cyfip2	cytoplasmic FMR1 interacting protein 2
Dpt	dermatopontin
Ddr1	discoidin domain receptor family, member 1
Emilin2	elastin microfibril interfacer 2
Efs	embryonal Fyn-associated substrate
Fbln7	fibulin 7
Hes1	hairy and enhancer of split 1 (Drosophila)
Igfbp7	insulin-like growth factor binding protein 7
Itga3	integrin alpha 3
Itgb3	integrin beta 3
Itgb4	integrin beta 4
Itgb5	integrin beta 5
Itgb8	integrin beta 8
Itga10	integrin, alpha 10
Icam1	intercellular adhesion molecule 1
Jam3	junction adhesion molecule 3
Lamc3	laminin gamma 3
Lama3	laminin, alpha 3
Lamb2	laminin, beta 2
Lgals3bp	lectin, galactoside-binding, soluble, 3 binding protein
Lef1	lymphoid enhancer binding factor 1
Mfap4	microfibrillar-associated protein 4
Nrxn1	neurexin I
Omd	osteomodulin
Prph2	peripherin 2
Pdpn	podoplanin
Pvr	poliovirus receptor
Ptpru	protein tyrosine phosphatase, receptor type, U
Pcdh20	protocadherin 20
Pcdhb13	protocadherin beta 13
Pcdhb4	protocadherin beta 4
Rhob	ras homolog gene family, member B
Rom1	rod outer segment membrane protein 1
Spp1	secreted phosphoprotein 1
Sele	selectin, endothelial cell
Selp	selectin, platelet
Spon1	spondin 1, (f-spondin) extracellular matrix protein
Tnxb	tenascin XB
Thbs1	thrombospondin 1; similar to thrombospondin 1
Tnfrsf12a	tumor necrosis factor receptor superfamily, member 12a
Vcam1	vascular cell adhesion molecule 1
Vtn	vitronectin

## Sheet: (f) Extracellular matrix
Gene symbol	Gene name
Adamtsl2	ADAMTS-like 2
Adamtsl4	ADAMTS-like 4
Adamtsl5	ADAMTS-like 5
Clec3b	C-type lectin domain family 3, member b
Kazald1	Kazal-type serine peptidase inhibitor domain 1
Smoc1	SPARC related modular calcium binding 1
Adamts1	a disintegrin-like and metallopeptidase (reprolysin type) with thrombospondin type 1 motif, 1
Adamts15	a disintegrin-like and metallopeptidase (reprolysin type) with thrombospondin type 1 motif, 15
Adamts2	a disintegrin-like and metallopeptidase (reprolysin type) with thrombospondin type 1 motif, 2; similar to A disintegrin-like and metallopeptidase (reprolysin type) with thrombospondin type 1 motif, 2
Chad	chondroadherin
Col4a3	collagen, type IV, alpha 3
Col4a4	collagen, type IV, alpha 4
Col4a5	collagen, type IV, alpha 5
Col4a6	collagen, type IV, alpha 6
Col5a3	collagen, type V, alpha 3
Col6a1	collagen, type VI, alpha 1
Col6a2	collagen, type VI, alpha 2
Col8a1	collagen, type VIII, alpha 1
Col8a2	collagen, type VIII, alpha 2
Col16a1	collagen, type XVI, alpha 1
Ctgf	connective tissue growth factor
Crispld2	cysteine-rich secretory protein LCCL domain containing 2
Dcn	decorin
Dpt	dermatopontin
Entpd2	ectonucleoside triphosphate diphosphohydrolase 2
Emilin2	elastin microfibril interfacer 2
Ecm1	extracellular matrix protein 1
Fmod	fibromodulin
Fbln7	fibulin 7
Kera	keratocan
Lamc3	laminin gamma 3
Lama3	laminin, alpha 3
Lamb2	laminin, beta 2
Ltbp4	latent transforming growth factor beta binding protein 4
Lgals3bp	lectin, galactoside-binding, soluble, 3 binding protein
Loxl1	lysyl oxidase-like 1
Mfap4	microfibrillar-associated protein 4
Ntn4	netrin 4
Olfml2b	olfactomedin-like 2B
Ogn	osteoglycin
Omd	osteomodulin
Ptn	pleiotrophin
Podn	podocan
Gpc6	predicted gene 4672; glypican 6; similar to Glypican 6
Prelp	proline arginine-rich end leucine-rich repeat
Rbp3	retinol binding protein 3, interstitial
Ntn1	similar to Netrin-1 precursor; netrin 1
Spock1	sparc/osteonectin, cwcv and kazal-like domains proteoglycan 1
Spock2	sparc/osteonectin, cwcv and kazal-like domains proteoglycan 2
Spon1	spondin 1, (f-spondin) extracellular matrix protein
Tnxb	tenascin XB
Thsd4	thrombospondin, type I, domain containing 4
Timp2	tissue inhibitor of metalloproteinase 2
Timp3	tissue inhibitor of metalloproteinase 3
Timp4	tissue inhibitor of metalloproteinase 4
Tgfb3	transforming growth factor, beta 3
Tgfbr3	transforming growth factor, beta receptor III
Tgm2	transglutaminase 2, C polypeptide
Vit	vitrin
Vtn	vitronectin
Wnt10a	wingless related MMTV integration site 10a
Wnt11	wingless-related MMTV integration site 11
Wnt6	wingless-related MMTV integration site 6
Wnt9a	wingless-type MMTV integration site 9A
